# Supplementary material for: Characteristics of Antibiotic Resistance Genes and Antibiotic-Resistant Bacteria in Full-Scale Drinking Water Treatment System Using Metagenomics and Culturing
Source: Front Microbiol. 2022 Feb 22;12:798442. doi: 10.3389/fmicb.2021.798442 (PMC8902363; doi:10.3389/fmicb.2021.798442)
Supplement: Supplementary file 2 [file Data_Sheet_2.xls]

## Sheet: Data_Sheet_2
	A1	A2	A3	B1	B2	B3	C1	C2	C3	D1	D2	D3	E1	E2	E3	F1	F2	F3	G1	G2	G3
bacitracin	2.51402e-05	2.03164e-05	1.83108e-05	5.21826e-05	7.96367e-05	3.70213e-05	3.62795e-05	6.41314e-05	3.67722e-05	1.4325e-06	1.3704e-06	1.8386e-06	2.53502e-05	3.06194e-05	3.31242e-05	1.25e-07	4.96e-07	4.265e-07	0	1.142e-07	0
multidrug	6.3916e-06	6.2123e-06	9.9233e-06	8.4533e-06	1.08807e-05	1.28547e-05	7.2455e-06	7.955e-06	8.4823e-06	2.9392e-06	2.4718e-06	2.308e-06	7.5044e-06	1.00211e-05	6.3625e-06	1.47335e-05	1.70498e-05	1.3001e-05	1.464e-07	8.51e-08	2.886e-07
sulfonamide	5.4079e-06	4.8423e-06	4.4632e-06	6.8852e-06	1.70112e-05	7.3804e-06	9.6149e-06	1.01639e-05	5.3293e-06	2.4215e-06	1.8389e-06	1.6202e-06	5.4173e-06	7.3314e-06	6.4909e-06	6.24e-08	2.549e-07	2.118e-07	6.1e-08	0	0
beta-lactam	9.713e-07	6.332e-07	7.433e-07	1.6293e-06	4.2288e-06	2.4471e-06	1.3952e-06	2.1969e-06	9.583e-07	2.536e-07	1.658e-07	2.704e-07	1.296e-06	1.108e-06	1.3412e-06	6.5365e-06	6.4743e-06	5.7485e-06	4.774e-06	4.8277e-06	4.8894e-06
aminoglycoside	1.2504e-06	1.4709e-06	1.1656e-06	2.0955e-06	3.7095e-06	4.0132e-06	1.9472e-06	2.7526e-06	1.3698e-06	8.69e-08	9.79e-08	6.64e-08	1.2525e-06	1.0321e-06	1.4464e-06	4.8861e-06	4.648e-06	3.9059e-06	2.145e-07	1.326e-07	8.57e-08
tetracycline	1.1367e-06	1.4884e-06	1.0494e-06	1.5856e-06	5.6358e-06	9.176e-07	2.5595e-06	2.5153e-06	1.5365e-06	1.152e-07	1.267e-07	1.916e-07	9.783e-07	8.779e-07	9.75e-07	6.82e-08	6.591e-07	0	6.92e-08	1.99e-08	4.96e-08
chloramphenicol	7.753e-07	1.0946e-06	1.2481e-06	1.3602e-06	4.4601e-06	6.086e-07	1.4331e-06	3.2542e-06	1.201e-06	1.789e-07	3.5e-08	6.59e-08	7.328e-07	1.0062e-06	1.1877e-06	0	0	0	3.28e-08	0	0
macrolide-lincosamide-streptogramin	1.3319e-06	6.482e-07	8.242e-07	1.6393e-06	2.1305e-06	8.954e-07	1.0263e-06	1.63e-06	9.488e-07	0	0	1.43e-07	1.4495e-06	8.925e-07	1.27e-06	0	0	0	1.72e-08	0	0
rifamycin	0	5.45e-08	3.394e-07	1.769e-07	8.39e-08	8.9e-08	1.92e-08	0	1.83e-08	5.435e-07	6.468e-07	5.515e-07	1.373e-07	0	0	1.4063e-06	1.5399e-06	9.109e-07	0	0	2.09e-08
trimethoprim	3.277e-07	1.386e-07	4.898e-07	4.722e-07	1.2927e-06	2.509e-07	3.351e-07	1.1653e-06	6.06e-07	0	0	0	2.764e-07	2.378e-07	5.113e-07	0	0	0	0	0	0
quinolone	0	0	9.83e-08	5.2e-08	0	0	0	0	2.28e-08	3.114e-07	7.702e-07	4.439e-07	0	0	0	0	0	0	0	0	0
vancomycin	0	8.09e-08	0	4.74e-08	5.27e-08	0	2.72e-08	0	0	1.273e-07	1.507e-07	3.652e-07	0	4.99e-08	0	5.05e-08	2.77e-08	0	0	0	0
polymyxin	0	0	2.81e-08	0	0	0	0	0	0	1.067e-07	2.099e-07	2.42e-08	0	0	0	0	0	0	2.893e-07	0	0
fosmidomycin	1.127e-07	0	0	8.06e-08	0	0	0	0	0	4.83e-08	5.43e-08	4.38e-08	4.47e-08	8.49e-08	3.71e-08	0	0	0	0	0	0
kasugamycin	0	0	0	0	0	2.782e-07	0	0	0	0	0	0	0	0	0	0	0	0	0	0	0
