# Supplementary material for: Characteristics of Antibiotic Resistance Genes and Antibiotic-Resistant Bacteria in Full-Scale Drinking Water Treatment System Using Metagenomics and Culturing
Source: Front Microbiol. 2022 Feb 22;12:798442. doi: 10.3389/fmicb.2021.798442 (PMC8902363; doi:10.3389/fmicb.2021.798442)
Supplement: Supplementary file 3 [file Data_Sheet_3.xlsx]

## Sheet: ARGs shared
ARG type	Shared number	Shared groups
aminoglycoside__aac(2')-I	6	A,B,C,D,E,F
aminoglycoside__aac(3)-I	5	A,B,C,D,E
aminoglycoside__aac(3)-II	1	A
aminoglycoside__aac(3)-IIIa	3	A,B,D
aminoglycoside__aac(3)-IV	1	D
aminoglycoside__aac(6')-30-aac(6')-Ib'	1	B
aminoglycoside__aac(6')-31	4	A,B,C,D
aminoglycoside__aac(6')-I	6	A,B,C,D,E,F
aminoglycoside__aac(6')-II	5	A,B,C,D,E
aminoglycoside__aadA	7	A,B,C,D,E,F,G
aminoglycoside__aadB	4	A,B,C,F
aminoglycoside__aadE	1	C
aminoglycoside__aadK	1	G
aminoglycoside__ant(2'')-I	6	A,B,C,E,F,G
aminoglycoside__aph(3'')-I	6	A,B,C,E,F,G
aminoglycoside__aph(3')-I	3	A,F,G
aminoglycoside__aph(3')-IIb	7	A,B,C,D,E,F,G
aminoglycoside__aph(6)-I	7	A,B,C,D,E,F,G
bacitracin__bacA	7	A,B,C,D,E,F,G
bacitracin__bcrA	7	A,B,C,D,E,F,G
beta-lactam__AER-1	4	A,B,C,E
beta-lactam__CARB-12	2	B,C
beta-lactam__CARB-6	1	B
beta-lactam__CMY-1	3	A,C,E
beta-lactam__CMY-10	1	C
beta-lactam__CMY-11	3	B,C,D
beta-lactam__CMY-9	1	B
beta-lactam__CTX-M-126	1	E
beta-lactam__CTX-M-5	1	C
beta-lactam__FEZ-1	3	A,E,G
beta-lactam__GES-10	1	E
beta-lactam__GES-11	2	B,C
beta-lactam__GES-12	3	A,B,E
beta-lactam__GES-13	4	A,B,C,E
beta-lactam__GES-14	4	A,B,C,E
beta-lactam__GES-15	5	A,B,C,D,E
beta-lactam__GES-17	2	B,C
beta-lactam__GES-19	3	A,B,E
beta-lactam__GES-20	4	A,B,C,E
beta-lactam__GES-21	3	A,B,C
beta-lactam__GES-4	3	A,B,E
beta-lactam__GES-5	3	B,C,E
beta-lactam__IMP-18	1	A
beta-lactam__IMP-24	1	A
beta-lactam__KPC-16	1	C
beta-lactam__KPC-7	1	C
beta-lactam__LCR-1	3	B,C,E
beta-lactam__LRA-12	4	A,C,D,E
beta-lactam__LRA-3	2	A,B
beta-lactam__LRA-9	2	A,B
beta-lactam__MOX-1	1	B
beta-lactam__MOX-3	4	A,B,C,E
beta-lactam__MOX-4	1	D
beta-lactam__NPS-1	1	B
beta-lactam__OXA-1	4	A,B,C,E
beta-lactam__OXA-10	5	A,B,C,D,E
beta-lactam__OXA-118	4	A,B,C,D
beta-lactam__OXA-119	5	A,B,C,D,E
beta-lactam__OXA-12	1	B
beta-lactam__OXA-129	1	B
beta-lactam__OXA-145	1	B
beta-lactam__OXA-147	1	B
beta-lactam__OXA-15	4	A,B,C,E
beta-lactam__OXA-171	1	G
beta-lactam__OXA-18	1	B
beta-lactam__OXA-2	5	A,B,C,D,E
beta-lactam__OXA-20	3	B,D,E
beta-lactam__OXA-205	2	B,C
beta-lactam__OXA-209	3	A,B,C
beta-lactam__OXA-21	4	A,B,C,E
beta-lactam__OXA-225	2	F,G
beta-lactam__OXA-226	1	B
beta-lactam__OXA-23	2	F,G
beta-lactam__OXA-237	1	G
beta-lactam__OXA-278	1	G
beta-lactam__OXA-28	1	B
beta-lactam__OXA-29	1	A
beta-lactam__OXA-3	4	A,B,C,E
beta-lactam__OXA-34	2	B,C
beta-lactam__OXA-359	1	C
beta-lactam__OXA-36	1	B
beta-lactam__OXA-360	1	G
beta-lactam__OXA-37	3	B,D,E
beta-lactam__OXA-4	1	A
beta-lactam__OXA-46	1	B
beta-lactam__OXA-47	2	A,D
beta-lactam__OXA-5	2	A,B
beta-lactam__OXA-50	1	A
beta-lactam__OXA-53	2	B,E
beta-lactam__OXA-60	1	F
beta-lactam__OXA-73	1	F
beta-lactam__OXA-9	1	B
beta-lactam__PBP-1A	1	D
beta-lactam__PSE-1	2	B,C
beta-lactam__TEM-1	2	F,G
beta-lactam__TEM-102	2	F,G
beta-lactam__TEM-106	2	F,G
beta-lactam__TEM-108	2	F,G
beta-lactam__TEM-113	2	F,G
beta-lactam__TEM-117	2	F,G
beta-lactam__TEM-118	2	F,G
beta-lactam__TEM-123	2	F,G
beta-lactam__TEM-125	1	G
beta-lactam__TEM-126	1	F
beta-lactam__TEM-128	1	F
beta-lactam__TEM-131	1	G
beta-lactam__TEM-137	1	G
beta-lactam__TEM-138	2	F,G
beta-lactam__TEM-144	1	F
beta-lactam__TEM-145	1	G
beta-lactam__TEM-146	2	F,G
beta-lactam__TEM-148	1	F
beta-lactam__TEM-154	2	F,G
beta-lactam__TEM-157	2	F,G
beta-lactam__TEM-162	2	F,G
beta-lactam__TEM-169	1	F
beta-lactam__TEM-171	2	F,G
beta-lactam__TEM-177	2	F,G
beta-lactam__TEM-178	2	F,G
beta-lactam__TEM-183	2	F,G
beta-lactam__TEM-184	2	F,G
beta-lactam__TEM-185	1	G
beta-lactam__TEM-187	2	F,G
beta-lactam__TEM-188	2	F,G
beta-lactam__TEM-189	1	G
beta-lactam__TEM-190	1	G
beta-lactam__TEM-195	2	F,G
beta-lactam__TEM-197	1	G
beta-lactam__TEM-201	1	G
beta-lactam__TEM-205	2	F,G
beta-lactam__TEM-208	1	G
beta-lactam__TEM-209	2	F,G
beta-lactam__TEM-21	1	G
beta-lactam__TEM-29	2	F,G
beta-lactam__TEM-34	1	F
beta-lactam__TEM-40	1	G
beta-lactam__TEM-43	1	F
beta-lactam__TEM-6	2	F,G
beta-lactam__TEM-60	2	F,G
beta-lactam__TEM-63	2	F,G
beta-lactam__TEM-70	2	F,G
beta-lactam__TEM-75	3	A,F,G
beta-lactam__TEM-77	1	F
beta-lactam__TEM-78	1	G
beta-lactam__TEM-83	1	G
beta-lactam__TEM-86	1	F
beta-lactam__TEM-89	2	F,G
beta-lactam__TEM-91	2	F,G
beta-lactam__THIN-B	3	A,D,E
beta-lactam__VEB-1	5	A,B,C,D,E
beta-lactam__VEB-2	2	A,B
beta-lactam__VEB-3	1	A
beta-lactam__VEB-5	1	A
beta-lactam__VEB-7	1	A
beta-lactam__ampC	4	A,B,C,E
beta-lactam__class A beta-lactamase	7	A,B,C,D,E,F,G
beta-lactam__class C beta-lactamase	4	A,B,D,E
beta-lactam__mecA	2	E,G
beta-lactam__mecI	1	E
beta-lactam__metallo-beta-lactamase	7	A,B,C,D,E,F,G
beta-lactam__penA	2	B,C
bleomycin__bleomycin resistance protein	1	G
chloramphenicol__catA	1	F
chloramphenicol__catB	6	A,B,C,E,F,G
chloramphenicol__catQ	1	B
chloramphenicol__cat_chloramphenicol acetyltransferase	4	A,E,F,G
chloramphenicol__chloramphenicol and florfenicol exporter	2	B,E
chloramphenicol__chloramphenicol exporter	5	A,B,C,D,E
chloramphenicol__cmlA	5	A,B,C,D,E
chloramphenicol__floR	5	A,B,C,D,E
fosfomycin__fosB	2	A,G
fosfomycin__fosX	5	A,B,D,F,G
fosmidomycin__rosA	7	A,B,C,D,E,F,G
fosmidomycin__rosB	7	A,B,C,D,E,F,G
kasugamycin__kasugamycin resistance protein ksgA	5	A,B,C,D,E
macrolide-lincosamide-streptogramin__ereA	5	A,B,C,D,E
macrolide-lincosamide-streptogramin__ereB	3	A,B,E
macrolide-lincosamide-streptogramin__erm(38)	1	F
macrolide-lincosamide-streptogramin__erm(39)	2	E,F
macrolide-lincosamide-streptogramin__ermB	2	A,C
macrolide-lincosamide-streptogramin__ermC	1	C
macrolide-lincosamide-streptogramin__ermF	5	A,B,C,E,G
macrolide-lincosamide-streptogramin__lmrB	2	F,G
macrolide-lincosamide-streptogramin__lnuA	2	F,G
macrolide-lincosamide-streptogramin__lnuB	1	C
macrolide-lincosamide-streptogramin__lsa	2	F,G
macrolide-lincosamide-streptogramin__macA	7	A,B,C,D,E,F,G
macrolide-lincosamide-streptogramin__macB	7	A,B,C,D,E,F,G
macrolide-lincosamide-streptogramin__mefA	3	A,D,E
macrolide-lincosamide-streptogramin__mphA	5	A,B,C,D,E
macrolide-lincosamide-streptogramin__oleD	2	A,F
macrolide-lincosamide-streptogramin__vatB	1	G
macrolide-lincosamide-streptogramin__vgaA	1	G
macrolide-lincosamide-streptogramin__vgbA	1	F
multidrug__EmrB-QacA family major facilitator transporter	5	A,B,C,D,E
multidrug__TolC	5	A,B,C,E,F
multidrug__abeS	2	B,C
multidrug__acrA	3	A,B,C
multidrug__acrB	7	A,B,C,D,E,F,G
multidrug__acrF	6	A,B,C,D,E,F
multidrug__adeA	1	A
multidrug__adeB	7	A,B,C,D,E,F,G
multidrug__adeJ	6	A,B,C,D,F,G
multidrug__adeK	4	A,C,F,G
multidrug__amrB	6	A,B,C,D,E,F
multidrug__bicyclomycin-multidrug_efflux_protein_bcr	3	A,F,G
multidrug__bpeF	7	A,B,C,D,E,F,G
multidrug__ceoB	6	A,B,C,D,E,F
multidrug__cmeB	5	A,B,C,D,E
multidrug__emrA	6	A,B,C,D,E,F
multidrug__emrB	7	A,B,C,D,E,F,G
multidrug__emrE	6	A,B,C,D,E,F
multidrug__emrK	4	A,B,C,E
multidrug__major_facilitator_superfamily_transporter	3	A,F,G
multidrug__marR	2	F,G
multidrug__mdfA	5	A,B,C,F,G
multidrug__mdtA	5	A,B,C,D,E
multidrug__mdtB	7	A,B,C,D,E,F,G
multidrug__mdtC	7	A,B,C,D,E,F,G
multidrug__mdtD	2	B,D
multidrug__mdtE	1	D
multidrug__mdtF	6	A,B,C,D,E,G
multidrug__mdtG	1	A
multidrug__mdtH	3	B,C,F
multidrug__mdtK	6	A,B,C,E,F,G
multidrug__mdtL	3	A,C,G
multidrug__mdtN	2	C,E
multidrug__mdtO	1	A
multidrug__mexA	4	A,B,C,G
multidrug__mexB	7	A,B,C,D,E,F,G
multidrug__mexC	6	A,B,C,D,E,F
multidrug__mexD	7	A,B,C,D,E,F,G
multidrug__mexE	7	A,B,C,D,E,F,G
multidrug__mexF	7	A,B,C,D,E,F,G
multidrug__mexH	3	A,F,G
multidrug__mexI	6	A,B,C,D,E,F
multidrug__mexT	7	A,B,C,D,E,F,G
multidrug__mexW	7	A,B,C,D,E,F,G
multidrug__mexX	4	A,C,D,F
multidrug__mexY	6	A,B,C,D,E,F
multidrug__multidrug_ABC_transporter	7	A,B,C,D,E,F,G
multidrug__multidrug_transporter	7	A,B,C,D,E,F,G
multidrug__norA	1	G
multidrug__omp36	1	A
multidrug__ompR	7	A,B,C,D,E,F,G
multidrug__opcM	3	B,C,D
multidrug__oprA	2	B,D
multidrug__oprC	7	A,B,C,D,E,F,G
multidrug__oprJ	2	A,C
multidrug__oprM	6	A,B,C,E,F,G
multidrug__oprN	3	A,D,F
multidrug__pmrA	3	A,E,G
multidrug__smeB	6	A,B,C,E,F,G
multidrug__smeC	6	A,B,C,E,F,G
multidrug__smeD	7	A,B,C,D,E,F,G
multidrug__smeE	7	A,B,C,D,E,F,G
multidrug__smeF	6	A,B,C,D,E,F
polymyxin__arnA	6	A,B,C,D,E,F
puromycin__puromycin resistance protein	2	A,D
quinolone__mfpA	2	A,D
quinolone__norB	3	A,B,G
quinolone__qepA	6	A,B,C,D,E,F
quinolone__qnrS	1	E
rifamycin__ADP-ribosylating transferase_arr	6	A,B,C,D,E,F
rifamycin__rifampin monooxygenase	7	A,B,C,D,E,F,G
sulfonamide__sul1	6	A,B,C,D,E,F
sulfonamide__sul2	6	A,B,C,D,E,G
sulfonamide__sul3	1	B
tetracenomycin_C__tcmA	1	A
tetracycline__otrA	1	D
tetracycline__tet35	1	E
tetracycline__tet36	1	A
tetracycline__tet39	4	A,B,C,D
tetracycline__tet40	1	D
tetracycline__tet41	2	B,C
tetracycline__tet43	1	B
tetracycline__tet44	2	A,C
tetracycline__tetA	6	A,B,C,D,E,G
tetracycline__tetB	1	B
tetracycline__tetC	6	A,B,C,D,E,G
tetracycline__tetE	4	B,C,D,E
tetracycline__tetG	4	A,B,C,E
tetracycline__tetL	3	B,F,G
tetracycline__tetM	3	A,F,G
tetracycline__tetP	6	A,B,C,D,E,G
tetracycline__tetQ	2	A,F
tetracycline__tetR	2	A,B
tetracycline__tetV	5	A,B,C,E,F
tetracycline__tetW	3	A,C,F
tetracycline__tetX	2	A,B
tetracycline__tetY	1	A
tetracycline__tetZ	1	A
tetracycline__tetracycline_resistance_protein	7	A,B,C,D,E,F,G
trimethoprim__dfrA1	4	A,B,C,E
trimethoprim__dfrA10	1	A
trimethoprim__dfrA14	4	B,C,D,E
trimethoprim__dfrA15	3	B,C,E
trimethoprim__dfrA16	4	A,B,C,E
trimethoprim__dfrA17	4	A,B,C,E
trimethoprim__dfrA22	1	E
trimethoprim__dfrA5	4	A,B,C,E
trimethoprim__dfrA7	1	E
trimethoprim__dfrB1	1	B
trimethoprim__dfrB2	4	B,C,D,E
trimethoprim__dfrB3	3	A,B,D
trimethoprim__dfrB6	1	A
unclassified__cAMP-regulatory protein	5	A,B,C,D,E
unclassified__cob(I)alamin adenolsyltransferase	2	B,E
unclassified__sdiA	1	A
unclassified__transcriptional regulatory protein CpxR cpxR	7	A,B,C,D,E,F,G
unclassified__truncated putative response regulator ArlR	3	B,C,D
vancomycin__vanA	1	A
vancomycin__vanC	1	D
vancomycin__vanR	7	A,B,C,D,E,F,G
vancomycin__vanS	3	A,D,E
vancomycin__vanY	1	A
vancomycin__vanZ	1	G

## Sheet: Species shared
Species	Shared number	Shared groups
s__Candidatus_Nitrospira_defluvii	7	A,B,C,D,E,F,G
s__Polynucleobacter_necessarius	7	A,B,C,D,E,F,G
s__Stenotrophomonas_maltophilia	7	A,B,C,D,E,F,G
s__Limnohabitans_sp._Rim28	7	A,B,C,D,E,F,G
s__Novosphingobium_aromaticivorans	7	A,B,C,D,E,F,G
s__actinobacterium_acAcidi	7	A,B,C,D,E,F,G
s__Limnobacter_sp._MED105	7	A,B,C,D,E,F,G
s__Novosphingobium_subterraneum	7	A,B,C,D,E,F,G
s__Nevskia_ramosa	7	A,B,C,D,E,F,G
s__beta_proteobacterium_CB	7	A,B,C,D,E,F,G
s__Perlucidibaca_piscinae	7	A,B,C,D,E,F,G
s__Anaerolinea_thermophila	7	A,B,C,D,E,F,G
s__Nannochloropsis_gaditana	7	A,B,C,D,E,F,G
s__actinobacterium_SCGC_AAA027-M14	7	A,B,C,D,E,F,G
s__actinobacterium_SCGC_AAA278-O22	7	A,B,C,D,E,F,G
s__Dechloromonas_agitata	7	A,B,C,D,E,F,G
s__Bdellovibrio_bacteriovorus	7	A,B,C,D,E,F,G
s__Limnohabitans_sp._Rim47	7	A,B,C,D,E,F,G
s__Bdellovibrio_exovorus	7	A,B,C,D,E,F,G
s__Epinephelus_bruneus	6	B,C,D,E,F,G
s__Ilumatobacter_coccineus	7	A,B,C,D,E,F,G
s__Stenotrophomonas_phage_phiSHP2	7	A,B,C,D,E,F,G
s__beta_proteobacterium_SCGC_AAA027-I06	7	A,B,C,D,E,F,G
s__Aquabacterium_sp._NJ1	7	A,B,C,D,E,F,G
s__Bacteroidetes_bacterium_SCGC_AAA027-G08	7	A,B,C,D,E,F,G
s__Caldilinea_aerophila	7	A,B,C,D,E,F,G
s__Candidatus_Solibacter_usitatus	7	A,B,C,D,E,F,G
s__uncultured_bacterium	7	A,B,C,D,E,F,G
s__Ralstonia_solanacearum	7	A,B,C,D,E,F,G
s__Variovorax_paradoxus	7	A,B,C,D,E,F,G
s__Candidatus_Entotheonella_sp._TSY1	7	A,B,C,D,E,F,G
s__Dechloromonas_aromatica	7	A,B,C,D,E,F,G
s__Rhodococcus_equi	7	A,B,C,D,E,F,G
s__Gemmatimonas_aurantiaca	7	A,B,C,D,E,F,G
s__Rubrivivax_gelatinosus	7	A,B,C,D,E,F,G
s__Opitutus_terrae	7	A,B,C,D,E,F,G
s__actinobacterium_SCGC_AAA024-D14	7	A,B,C,D,E,F,G
s__Hydrogenophaga_sp._T4	7	A,B,C,D,E,F,G
s__beta_proteobacterium_L13	7	A,B,C,D,E,F,G
s__Rhodococcus_erythropolis	7	A,B,C,D,E,F,G
s__Gemmata_obscuriglobus	7	A,B,C,D,E,F,G
s__Reyranella_massiliensis	7	A,B,C,D,E,F,G
s__actinobacterium_SCGC_AAA027-J17	7	A,B,C,D,E,F,G
s__actinobacterium_acIB-AMD-7	7	A,B,C,D,E,F,G
s__Pyrinomonas_methylaliphatogenes	7	A,B,C,D,E,F,G
s__beta_proteobacterium_SCGC_AAA028-K02	7	A,B,C,D,E,F,G
s__actinobacterium_SCGC_AAA027-L06	7	A,B,C,D,E,F,G
s__actinobacterium_SCGC_AAA028-I14	7	A,B,C,D,E,F,G
s__actinobacterium_SCGC_AAA041-L13	7	A,B,C,D,E,F,G
s__Comamonas_testosteroni	7	A,B,C,D,E,F,G
s__actinobacterium_SCGC_AAA044-D11	7	A,B,C,D,E,F,G
s__Methylophilus_methylotrophus	7	A,B,C,D,E,F,G
s__Methylotenera_sp._1P/1	7	A,B,C,D,E,F,G
s__Circovirus-like_genome_RW-D	2	F,G
s__Candidatus_Entotheonella_sp._TSY2	7	A,B,C,D,E,F,G
s__Pedosphaera_parvula	7	A,B,C,D,E,F,G
s__Proteobacteria_bacterium_JGI_0000113-P07	7	A,B,C,D,E,F,G
s__Cupriavidus_basilensis	7	A,B,C,D,E,F,G
s__Candidatus_Accumulibacter_sp._SK-01	7	A,B,C,D,E,F,G
s__Nitrosomonas_sp._AL212	7	A,B,C,D,E,F,G
s__actinobacterium_SCGC_AAA023-J06	7	A,B,C,D,E,F,G
s__Burkholderiales_bacterium_JOSHI_001	7	A,B,C,D,E,F,G
s__Sorangium_cellulosum	7	A,B,C,D,E,F,G
s__Hylemonella_gracilis	7	A,B,C,D,E,F,G
s__actinobacterium_SCGC_AAA044-N04	7	A,B,C,D,E,F,G
s__Synechococcus_sp._CB0101	7	A,B,C,D,E,F,G
s__Azospirillum_brasilense	7	A,B,C,D,E,F,G
s__Hydrogenophaga_sp._PBC	7	A,B,C,D,E,F,G
s__Blastopirellula_marina	7	A,B,C,D,E,F,G
s__Bryobacter_aggregatus	7	A,B,C,D,E,F,G
s__Azonexus_hydrophilus	7	A,B,C,D,E,F,G
s__Bradyrhizobium_elkanii	7	A,B,C,D,E,F,G
s__Ktedonobacter_racemifer	7	A,B,C,D,E,F,G
s__beta_proteobacterium_SCGC_AAA027-C02	7	A,B,C,D,E,F,G
s__actinobacterium_acIB-AMD-6	7	A,B,C,D,E,F,G
s__Geothrix_fermentans	7	A,B,C,D,E,F,G
s__Roseiflexus_castenholzii	7	A,B,C,D,E,F,G
s__actinobacterium_SCGC_AAA023-D18	7	A,B,C,D,E,F,G
s__Pseudomonas_phage_M6	6	A,B,C,D,E,G
s__Pirellula_staleyi	7	A,B,C,D,E,F,G
s__Gemmatimonadetes_bacterium_KBS708	7	A,B,C,D,E,F,G
s__Zavarzinella_formosa	7	A,B,C,D,E,F,G
s__Acidobacteriaceae_bacterium_KBS_96	7	A,B,C,D,E,F,G
s__Anaeromyxobacter_dehalogenans	7	A,B,C,D,E,F,G
s__Hyphomicrobium_denitrificans	7	A,B,C,D,E,F,G
s__Chthoniobacter_flavus	7	A,B,C,D,E,F,G
s__Methylophilus_sp._5	7	A,B,C,D,E,F,G
s__Delftia_acidovorans	7	A,B,C,D,E,F,G
s__Candidatus_Chloracidobacterium_thermophilum	7	A,B,C,D,E,F,G
s__Ilumatobacter_nonamiensis	7	A,B,C,D,E,F,G
s__Rubrivivax_benzoatilyticus	7	A,B,C,D,E,F,G
s__Gemmatimonas_sp._AP64	7	A,B,C,D,E,F,G
s__Thaumarchaeota_archaeon_MY2	7	A,B,C,D,E,F,G
s__Ancylostoma_duodenale	7	A,B,C,D,E,F,G
s__Schlesneria_paludicola	7	A,B,C,D,E,F,G
s__Methylotenera_mobilis	7	A,B,C,D,E,F,G
s__Sphingobium_baderi	7	A,B,C,D,E,F,G
s__actinobacterium_acAMD-5	7	A,B,C,D,E,F,G
s__Curvibacter_putative_symbiont_of_Hydra_magnipapillata	7	A,B,C,D,E,F,G
s__alpha_proteobacterium_U9-1i	7	A,B,C,D,E,F,G
s__Methylibium_sp._T29	7	A,B,C,D,E,F,G
s__actinobacterium_SCGC_AAA278-I18	7	A,B,C,D,E,F,G
s__Singulisphaera_acidiphila	7	A,B,C,D,E,F,G
s__Ramlibacter_tataouinensis	7	A,B,C,D,E,F,G
s__Cupriavidus_taiwanensis	7	A,B,C,D,E,F,G
s__Pseudomonas_aeruginosa	7	A,B,C,D,E,F,G
s__Candidatus_Microthrix_parvicella	7	A,B,C,D,E,F,G
s__Leptothrix_cholodnii	7	A,B,C,D,E,F,G
s__Acidovorax_delafieldii	7	A,B,C,D,E,F,G
s__Oesophagostomum_dentatum	7	A,B,C,D,E,F,G
s__uncultured_Chloroflexi_bacterium	7	A,B,C,D,E,F,G
s__Herpetosiphon_aurantiacus	7	A,B,C,D,E,F,G
s__Novosphingobium_pentaromativorans	7	A,B,C,D,E,F,G
s__Rhodospirillales_bacterium_URHD0088	7	A,B,C,D,E,F,G
s__Flectobacillus_major	7	A,B,C,D,E,F,G
s__Candidatus_Koribacter_versatilis	7	A,B,C,D,E,F,G
s__Methyloversatilis_universalis	7	A,B,C,D,E,F,G
s__Rhodobacter_sp._CACIA14H1	7	A,B,C,D,E,F,G
s__Pseudacidovorax_intermedius	7	A,B,C,D,E,F,G
s__Phaeodactylum_tricornutum	7	A,B,C,D,E,F,G
s__Sphaerobacter_thermophilus	7	A,B,C,D,E,F,G
s__Haliangium_ochraceum	7	A,B,C,D,E,F,G
s__Phenylobacterium_zucineum	7	A,B,C,D,E,F,G
s__Porphyrobacter_sp._AAP82	7	A,B,C,D,E,F,G
s__Nitrolancea_hollandica	7	A,B,C,D,E,F,G
s__Novosphingobium_tardaugens	7	A,B,C,D,E,F,G
s__Cyclovirus_NGchicken15/NGA/2009	3	E,F,G
s__Nitrosomonas_sp._Is79A3	7	A,B,C,D,E,F,G
s__Ancylostoma_ceylanicum	7	A,B,C,D,E,F,G
s__Ralstonia_pickettii	7	A,B,C,D,E,F,G
s__Ricinus_communis	7	A,B,C,D,E,F,G
s__actinobacterium_SCGC_AAA028-A23	7	A,B,C,D,E,F,G
s__Rhodopseudomonas_palustris	7	A,B,C,D,E,F,G
s__Proteobacteria_bacterium_JGI_0000113-L05	7	A,B,C,D,E,F,G
s__Methylibium_petroleiphilum	7	A,B,C,D,E,F,G
s__Acidobacteria_bacterium_JGI_0001001-H03	7	A,B,C,D,E,F,G
s__Polaromonas_sp._CF318	7	A,B,C,D,E,F,G
s__Sediminibacterium_salmoneum	7	A,B,C,D,E,F,G
s__Oceanibaculum_indicum	7	A,B,C,D,E,F,G
s__Planctomyces_maris	7	A,B,C,D,E,F,G
s__Bradyrhizobium_japonicum	7	A,B,C,D,E,F,G
s__Bordetella_bronchiseptica	7	A,B,C,D,E,F,G
s__Azospirillum_lipoferum	7	A,B,C,D,E,F,G
s__Afipia_sp._P52-10	7	A,B,C,D,E,F,G
s__Ideonella_sp._B508-1	7	A,B,C,D,E,F,G
s__Comamonas_aquatica	7	A,B,C,D,E,F,G
s__Methylophilaceae_bacterium_11	7	A,B,C,D,E,F,G
s__Wuchereria_bancrofti	7	A,B,C,D,E,F,G
s__Azohydromonas_australica	7	A,B,C,D,E,F,G
s__Candidatus_Accumulibacter_sp._BA-91	7	A,B,C,D,E,F,G
s__Conexibacter_woesei	7	A,B,C,D,E,F,G
s__Streptomyces_pluripotens	7	A,B,C,D,E,F,G
s__Thermoanaerobaculum_aquaticum	7	A,B,C,D,E,F,G
s__Rhodopirellula_maiorica	7	A,B,C,D,E,F,G
s__Rhodothermus_marinus	7	A,B,C,D,E,F,G
s__Sphingomonas_sp._KA1	6	A,B,C,D,E,F
s__Inquilinus_limosus	7	A,B,C,D,E,F,G
s__Curvibacter_gracilis	7	A,B,C,D,E,F,G
s__Rhodococcus_rhodnii	7	A,B,C,D,E,F,G
s__beta_proteobacterium_SCGC_AAA027-K21	7	A,B,C,D,E,F,G
s__Ectocarpus_siliculosus	7	A,B,C,D,E,F,G
s__Acidovorax_sp._KKS102	7	A,B,C,D,E,F,G
s__Janthinobacterium_lividum	7	A,B,C,D,E,F,G
s__Brevundimonas_diminuta	7	A,B,C,D,E,F,G
s__Polaromonas_sp._JS666	7	A,B,C,D,E,F,G
s__Novosphingobium_sp._PP1Y	7	A,B,C,D,E,F,G
s__Skermanella_stibiiresistens	7	A,B,C,D,E,F,G
s__Stigmatella_aurantiaca	7	A,B,C,D,E,F,G
s__Roseiflexus_sp._RS-1	7	A,B,C,D,E,F,G
s__Novosphingobium_resinovorum	7	A,B,C,D,E,F,G
s__Nannochloropsis_oceanica	7	A,B,C,D,E,F,G
s__Brugia_malayi	7	A,B,C,D,E,F,G
s__Sphingomonas_wittichii	7	A,B,C,D,E,F,G
s__Acidovorax_sp._CF316	7	A,B,C,D,E,F,G
s__actinobacterium_SCGC_AAA028-N15	7	A,B,C,D,E,F,G
s__Rhodococcus_rhodochrous	7	A,B,C,D,E,F,G
s__Rhodopirellula_baltica	7	A,B,C,D,E,F,G
s__Erythrobacter_litoralis	7	A,B,C,D,E,F,G
s__Verrucomicrobia_bacterium_SCGC_AAA164-E04	7	A,B,C,D,E,F,G
s__Azospira_oryzae	7	A,B,C,D,E,F,G
s__Betaproteobacteria_bacterium_MOLA814	7	A,B,C,D,E,F,G
s__Sphingobium_xenophagum	7	A,B,C,D,E,F,G
s__actinobacterium_SCGC_AAA027-D23	7	A,B,C,D,E,F,G
s__Verrucomicrobium_sp._BvORR106	7	A,B,C,D,E,F,G
s__alpha_proteobacterium_SCGC_AAA027-C06	7	A,B,C,D,E,F,G
s__Cystobacter_fuscus	7	A,B,C,D,E,F,G
s__Niastella_koreensis	7	A,B,C,D,E,F,G
s__Parvibaculum_lavamentivorans	7	A,B,C,D,E,F,G
s__Acidovorax_avenae	7	A,B,C,D,E,F,G
s__Hyphomicrobium_nitrativorans	7	A,B,C,D,E,F,G
s__uncultured_actinobacterium	7	A,B,C,D,E,F,G
s__Candidatus_Accumulibacter_phosphatis	7	A,B,C,D,E,F,G
s__Candidatus_Poribacteria_sp._WGA-4E	7	A,B,C,D,E,F,G
s__Terrimonas_ferruginea	7	A,B,C,D,E,F,G
s__Rheinheimera_texasensis	7	A,B,C,D,E,F,G
s__Rhodoferax_ferrireducens	7	A,B,C,D,E,F,G
s__Phytophthora_parasitica	7	A,B,C,D,E,F,G
s__Stenotrophomonas_sp._RIT309	7	A,B,C,D,E,F,G
s__Diplosphaera_colitermitum	7	A,B,C,D,E,F,G
s__candidate_division_Zixibacteria	7	A,B,C,D,E,F,G
s__Magnetospirillum_gryphiswaldense	7	A,B,C,D,E,F,G
s__bacterium_JKG1	7	A,B,C,D,E,F,G
s__Candidatus_Rhodoluna_lacicola	7	A,B,C,D,E,F,G
s__Alicycliphilus_denitrificans	7	A,B,C,D,E,F,G
s__Toxocara_canis	7	A,B,C,D,E,F,G
s__Edaphobacter_aggregans	7	A,B,C,D,E,F,G
s__Pseudoxanthomonas_suwonensis	7	A,B,C,D,E,F,G
s__Herbaspirillum_massiliense	7	A,B,C,D,E,F,G
s__Emticicia_oligotrophica	7	A,B,C,D,E,F,G
s__Sphaerotilus_natans	7	A,B,C,D,E,F,G
s__Planctomyces_limnophilus	7	A,B,C,D,E,F,G
s__Candidatus_Accumulibacter_sp._SK-02	7	A,B,C,D,E,F,G
s__Anaeromyxobacter_sp._Fw109-5	7	A,B,C,D,E,F,G
s__Novosphingobium_sp._B-7	7	A,B,C,D,E,F,G
s__Isosphaera_pallida	7	A,B,C,D,E,F,G
s__Methylophilus_sp._OH31	7	A,B,C,D,E,F,G
s__Oxalobacteraceae_bacterium_IMCC9480	7	A,B,C,D,E,F,G
s__Candidatus_Methylomirabilis_oxyfera	7	A,B,C,D,E,F,G
s__Pseudomonas_phage_MP1412	5	A,B,C,D,E
s__Novosphingobium_lindaniclasticum	7	A,B,C,D,E,F,G
s__Candidatus_Nitrosoarchaeum_limnia	7	A,B,C,D,E,F,G
s__Acidovorax_sp._NO-1	7	A,B,C,D,E,F,G
s__Sphingobium_yanoikuyae	7	A,B,C,D,E,F,G
s__Nannochloropsis_salina	7	A,B,C,D,E,F,G
s__Ralstonia_sp._PBA	7	A,B,C,D,E,F,G
s__Oscillochloris_trichoides	7	A,B,C,D,E,F,G
s__Bordetella_hinzii	7	A,B,C,D,E,F,G
s__Blastomonas_sp._CACIA14H2	7	A,B,C,D,E,F,G
s__Opitutaceae_bacterium_TAV1	7	A,B,C,D,E,F,G
s__Hydrogenophaga_intermedia	7	A,B,C,D,E,F,G
s__Sediminibacterium_sp._OR43	7	A,B,C,D,E,F,G
s__Microcystis_aeruginosa	7	A,B,C,D,E,F,G
s__Verrucomicrobia_bacterium_SCGC_AAA164-I21	7	A,B,C,D,E,F,G
s__Achromobacter_xylosoxidans	7	A,B,C,D,E,F,G
s__Methylibium_sp._T29-B	7	A,B,C,D,E,F,G
s__Dehalococcoides_mccartyi	7	A,B,C,D,E,F,G
s__Candidatus_Aquiluna_sp._IMCC13023	7	A,B,C,D,E,F,G
s__Loa_loa	5	B,D,E,F,G
s__Polaromonas_naphthalenivorans	7	A,B,C,D,E,F,G
s__Sphingomonas_sanxanigenens	7	A,B,C,D,E,F,G
s__Cystobacter_violaceus	7	A,B,C,D,E,F,G
s__Acinetobacter_baumannii	7	A,B,C,D,E,F,G
s__Novosphingobium_nitrogenifigens	7	A,B,C,D,E,F,G
s__Thermomicrobium_roseum	7	A,B,C,D,E,F,G
s__Rhodococcus_defluvii	7	A,B,C,D,E,F,G
s__Planctomyces_brasiliensis	7	A,B,C,D,E,F,G
s__candidate_division_TM6_bacterium_Zodletone_IIa	7	A,B,C,D,E,F,G
s__Ottowia_thiooxydans	7	A,B,C,D,E,F,G
s__Sulfuricella_denitrificans	7	A,B,C,D,E,F,G
s__Burkholderia_pseudomallei	7	A,B,C,D,E,F,G
s__Porphyrobacter_cryptus	7	A,B,C,D,E,F,G
s__Sulfuritalea_hydrogenivorans	7	A,B,C,D,E,F,G
s__Gloeobacter_kilaueensis	7	A,B,C,D,E,F,G
s__alpha_proteobacterium_BAL199	7	A,B,C,D,E,F,G
s__Ignavibacterium_album	7	A,B,C,D,E,F,G
s__Candidatus_Accumulibacter_sp._SK-11	7	A,B,C,D,E,F,G
s__Cupriavidus_sp._HPC(L)	7	A,B,C,D,E,F,G
s__Xanthomonas_axonopodis	7	A,B,C,D,E,F,G
s__Sphingobium_sp._SYK-6	7	A,B,C,D,E,F,G
s__Necator_americanus	7	A,B,C,D,E,F,G
s__Paramecium_tetraurelia	7	A,B,C,D,E,F,G
s__Novosphingobium_sp._MBES04	7	A,B,C,D,E,F,G
s__Acidovorax_sp._MR-S7	7	A,B,C,D,E,F,G
s__uncultured_Acidobacteria_bacterium	7	A,B,C,D,E,F,G
s__SAR202_cluster_bacterium_SCGC_AAA240-N13	7	A,B,C,D,E,F,G
s__Alicycliphilus_sp._CRZ1	7	A,B,C,D,E,F,G
s__Hydrocarboniphaga_effusa	7	A,B,C,D,E,F,G
s__Fimbriimonas_ginsengisoli	7	A,B,C,D,E,F,G
s__Rhodoferax_saidenbachensis	7	A,B,C,D,E,F,G
s__Mycobacterium_abscessus	7	A,B,C,D,E,F,G
s__Bordetella_petrii	7	A,B,C,D,E,F,G
s__Caldimonas_manganoxidans	7	A,B,C,D,E,F,G
s__Thiobacillus_denitrificans	7	A,B,C,D,E,F,G
s__Comamonadaceae_bacterium_BICA1-1	7	A,B,C,D,E,F,G
s__Herminiimonas_sp._CN	7	A,B,C,D,E,F,G
s__Comamonadaceae_bacterium_URHA0028	7	A,B,C,D,E,F,G
s__Burkholderia_multivorans	7	A,B,C,D,E,F,G
s__alpha_proteobacterium_SCGC_AAA487-M09	7	A,B,C,D,E,F,G
s__alpha_proteobacterium_SCGC_AAA028-C07	7	A,B,C,D,E,F,G
s__Aureococcus_anophagefferens	7	A,B,C,D,E,F,G
s__Rhizobium_leguminosarum	7	A,B,C,D,E,F,G
s__Rhizophagus_irregularis	7	A,B,C,D,E,F,G
s__Herbaspirillum_sp._B39	7	A,B,C,D,E,F,G
s__Cyanobium_gracile	7	A,B,C,D,E,F,G
s__Haemonchus_contortus	7	A,B,C,D,E,F,G
s__Bos_taurus	7	A,B,C,D,E,F,G
s__Mycobacterium_neoaurum	7	A,B,C,D,E,F,G
s__Rhodococcus_qingshengii	7	A,B,C,D,E,F,G
s__Methylotenera_versatilis	7	A,B,C,D,E,F,G
s__Polaromonas_sp._CG9_12	7	A,B,C,D,E,F,G
s__Meiothermus_chliarophilus	7	A,B,C,D,E,F,G
s__Dongia_sp._URHE0060	7	A,B,C,D,E,F,G
s__Nevskia_soli	7	A,B,C,D,E,F,G
s__Candidatus_Thiomargarita_nelsonii	7	A,B,C,D,E,F,G
s__Sphingobium_chlorophenolicum	7	A,B,C,D,E,F,G
s__marine_actinobacterium_MedAcidi-G3	7	A,B,C,D,E,F,G
s__Nitrosomonas_europaea	7	A,B,C,D,E,F,G
s__Solirubrobacter_soli	7	A,B,C,D,E,F,G
s__alpha_proteobacterium_SCGC_AAA280-B11	7	A,B,C,D,E,F,G
s__alpha_proteobacterium_SCGC_AAA023-L09	7	A,B,C,D,E,F,G
s__Nitrospina_gracilis	7	A,B,C,D,E,F,G
s__Cupriavidus_necator	7	A,B,C,D,E,F,G
s__Novosphingobium_acidiphilum	7	A,B,C,D,E,F,G
s__Novosphingobium_sp._Rr_2-17	7	A,B,C,D,E,F,G
s__Burkholderia_thailandensis	7	A,B,C,D,E,F,G
s__Poribacteria_bacterium_WGA-3G	7	A,B,C,D,E,F,G
s__Herbaspirillum_sp._TSA66	7	A,B,C,D,E,F,G
s__alpha_proteobacterium_SCGC_AAA027-J10	7	A,B,C,D,E,F,G
s__Flavihumibacter_solisilvae	7	A,B,C,D,E,F,G
s__Verrucomicrobiae_bacterium_DG1235	7	A,B,C,D,E,F,G
s__Escherichia_coli	7	A,B,C,D,E,F,G
s__alpha_proteobacterium_SCGC_AAA280-P20	7	A,B,C,D,E,F,G
s__Chloroflexus_aggregans	7	A,B,C,D,E,F,G
s__Plesiocystis_pacifica	7	A,B,C,D,E,F,G
s__Thiomonas_sp._CB2	7	A,B,C,D,E,F,G
s__Rubrobacter_xylanophilus	7	A,B,C,D,E,F,G
s__Pseudanabaena_biceps	7	A,B,C,D,E,F,G
s__Nitrosospira_sp._APG3	7	A,B,C,D,E,F,G
s__Rhodopirellula_europaea	7	A,B,C,D,E,F,G
s__Mycobacterium_rufum	7	A,B,C,D,E,F,G
s__Herbaspirillum_lusitanum	7	A,B,C,D,E,F,G
s__Chondromyces_apiculatus	7	A,B,C,D,E,F,G
s__Rhodobacter_sphaeroides	7	A,B,C,D,E,F,G
s__Sediminibacterium_sp._C3	7	A,B,C,D,E,F,G
s__Thalassiosira_oceanica	7	A,B,C,D,E,F,G
s__Thermobaculum_terrenum	7	A,B,C,D,E,F,G
s__Elioraea_tepidiphila	7	A,B,C,D,E,F,G
s__Corallococcus_coralloides	7	A,B,C,D,E,F,G
s__Rhodococcus_phage_REQ2	7	A,B,C,D,E,F,G
s__Holophaga_foetida	7	A,B,C,D,E,F,G
s__Candidatus_Magnetoglobus_multicellularis	7	A,B,C,D,E,F,G
s__Rickettsia_bellii	7	A,B,C,D,E,F,G
s__Cyanobium_sp._PCC_7001	7	A,B,C,D,E,F,G
s__Thalassiosira_pseudonana	7	A,B,C,D,E,F,G
s__Segetibacter_koreensis	7	A,B,C,D,E,F,G
s__Syntrophobacter_fumaroxidans	7	A,B,C,D,E,F,G
s__Guillardia_theta	7	A,B,C,D,E,F,G
s__alpha_proteobacterium_SCGC_AAA028-D10	7	A,B,C,D,E,F,G
s__Erythrobacter_longus	7	A,B,C,D,E,F,G
s__Mumia_flava	7	A,B,C,D,E,F,G
s__Xanthomonas_translucens	7	A,B,C,D,E,F,G
s__Tetrahymena_thermophila	7	A,B,C,D,E,F,G
s__Azovibrio_restrictus	7	A,B,C,D,E,F,G
s__Chthonomonas_calidirosea	7	A,B,C,D,E,F,G
s__Erythrobacter_sp._JL475	7	A,B,C,D,E,F,G
s__Novosphingobium_sp._AP12	7	A,B,C,D,E,F,G
s__Sphingomonas_paucimobilis	7	A,B,C,D,E,F,G
s__[Clostridium	7	A,B,C,D,E,F,G
s__Verminephrobacter_aporrectodeae	7	A,B,C,D,E,F,G
s__Polaromonas_sp._EUR3_1.2.1	7	A,B,C,D,E,F,G
s__Synechococcus_sp._RS9917	7	A,B,C,D,E,F,G
s__Cupriavidus_metallidurans	7	A,B,C,D,E,F,G
s__Burkholderia_glumae	7	A,B,C,D,E,F,G
s__Rhodococcus_fascians	7	A,B,C,D,E,F,G
s__Acidobacteriaceae_bacterium_URHE0068	7	A,B,C,D,E,F,G
s__Verrucomicrobia_bacterium_SCGC_AAA164-O14	7	A,B,C,D,E,F,G
s__Runella_slithyformis	7	A,B,C,D,E,F,G
s__Nitrosococcus_oceani	7	A,B,C,D,E,F,G
s__marine_actinobacterium_MedAcidi-G1	7	A,B,C,D,E,F,G
s__Sandarakinorhabdus_limnophila	7	A,B,C,D,E,F,G
s__planctomycete_KSU-1	7	A,B,C,D,E,F,G
s__Proteobacteria_bacterium_JGI_0000113-D06	7	A,B,C,D,E,F,G
s__Burkholderia_vietnamiensis	7	A,B,C,D,E,F,G
s__Candidatus_Contendobacter_odensis	7	A,B,C,D,E,F,G
s__delta_proteobacterium_JGI_0002000-E07	7	A,B,C,D,E,F,G
s__endosymbiont_of_Acanthamoeba_sp._UWC36	7	A,B,C,D,E,F,G
s__uncultured_marine_thaumarchaeote_AD1000_100_C06	7	A,B,C,D,E,F,G
s__Moorella_thermoacetica	7	A,B,C,D,E,F,G
s__Myxococcus_fulvus	7	A,B,C,D,E,F,G
s__Stegodyphus_mimosarum	7	A,B,C,D,E,F,G
s__Hassallia_byssoidea	7	A,B,C,D,E,F,G
s__Herbaspirillum_sp._B501	7	A,B,C,D,E,F,G
s__Methylobacter_tundripaludum	7	A,B,C,D,E,F,G
s__Fluviicola_taffensis	7	A,B,C,D,E,F,G
s__Azoarcus_sp._KH32C	7	A,B,C,D,E,F,G
s__Sphingopyxis_alaskensis	7	A,B,C,D,E,F,G
s__Caenorhabditis_briggsae	7	A,B,C,D,E,F,G
s__Rhodovulum_sp._PH10	7	A,B,C,D,E,F,G
s__Candidatus_Brocadia_sinica	7	A,B,C,D,E,F,G
s__Lautropia_mirabilis	7	A,B,C,D,E,F,G
s__Sideroxydans_lithotrophicus	7	A,B,C,D,E,F,G
s__delta_proteobacterium_NaphS2	7	A,B,C,D,E,F,G
s__Rheinheimera_sp._A13L	7	A,B,C,D,E,F,G
s__Candidatus_Accumulibacter_sp._BA-92	7	A,B,C,D,E,F,G
s__Sphingobium_japonicum	7	A,B,C,D,E,F,G
s__Novosphingobium_malaysiense	7	A,B,C,D,E,F,G
s__Herminiimonas_arsenicoxydans	7	A,B,C,D,E,F,G
s__Ascaris_suum	6	A,B,D,E,F,G
s__Hyphomicrobium_zavarzinii	7	A,B,C,D,E,F,G
s__Scytonema_tolypothrichoides	7	A,B,C,D,E,F,G
s__Chloroflexi_bacterium_oral_taxon_439	7	A,B,C,D,E,F,G
s__Synechococcus_sp._WH_5701	7	A,B,C,D,E,F,G
s__Melioribacter_roseus	7	A,B,C,D,E,F,G
s__Sphingobium_sp._ba1	7	A,B,C,D,E,F,G
s__Bdellovibrio_sp._ArHS	7	A,B,C,D,E,F,G
s__Beggiatoa_sp._PS	7	A,B,C,D,E,F,G
s__Methylophilaceae_bacterium_B1	7	A,B,C,D,E,F,G
s__Rhodospirillum_centenum	7	A,B,C,D,E,F,G
s__Synechococcus_phage_S-EIVl	7	A,B,C,D,E,F,G
s__Haliscomenobacter_hydrossis	7	A,B,C,D,E,F,G
s__Bosea_sp._LC85	7	A,B,C,D,E,F,G
s__Caenispirillum_salinarum	7	A,B,C,D,E,F,G
s__Synechococcus_sp._CB0205	7	A,B,C,D,E,F,G
s__Methylophilales_phage_HIM624-A	6	A,B,C,D,E,F
s__Niabella_soli	7	A,B,C,D,E,F,G
s__Rubrobacter_radiotolerans	7	A,B,C,D,E,F,G
s__Acidobacteriaceae_bacterium_KBS_83	7	A,B,C,D,E,F,G
s__Pseudomonas_stutzeri	7	A,B,C,D,E,F,G
s__Trichuris_suis	7	A,B,C,D,E,F,G
s__Cyanobium_sp._CACIAM_14	7	A,B,C,D,E,F,G
s__Chromobacterium_violaceum	7	A,B,C,D,E,F,G
s__Flavihumibacter_sp._ZG627	7	A,B,C,D,E,F,G
s__Orientia_tsutsugamushi	7	A,B,C,D,E,F,G
s__Legionella_pneumophila	7	A,B,C,D,E,F,G
s__Xenophilus_azovorans	7	A,B,C,D,E,F,G
s__Fibrisoma_limi	7	A,B,C,D,E,F,G
s__Nitrospirillum_amazonense	7	A,B,C,D,E,F,G
s__Sphingopyxis_sp._LC363	7	A,B,C,D,E,F,G
s__Chloroflexus_sp._MS-G	7	A,B,C,D,E,F,G
s__Variovorax_sp._URHB0020	7	A,B,C,D,E,F,G
s__Achromobacter_piechaudii	7	A,B,C,D,E,F,G
s__Sinorhizobium_fredii	7	A,B,C,D,E,F,G
s__Pseudomonas_fluorescens	7	A,B,C,D,E,F,G
s__Polaromonas_glacialis	7	A,B,C,D,E,F,G
s__Acidovorax_citrulli	7	A,B,C,D,E,F,G
s__Candidatus_Phaeomarinobacter_ectocarpi	7	A,B,C,D,E,F,G
s__Niabella_aurantiaca	7	A,B,C,D,E,F,G
s__Sphingopyxis_sp._Kp5.2	7	A,B,C,D,E,F,G
s__Pedobacter_oryzae	7	A,B,C,D,E,F,G
s__Silanimonas_lenta	7	A,B,C,D,E,F,G
s__Enhygromyxa_salina	7	A,B,C,D,E,F,G
s__Myxococcus_xanthus	7	A,B,C,D,E,F,G
s__Novosphingobium_sp._P6W	7	A,B,C,D,E,F,G
s__Smithella_sp._ME-1	7	A,B,C,D,E,F,G
s__Nannochloropsis_oculata	7	A,B,C,D,E,F,G
s__Tepidimonas_taiwanensis	7	A,B,C,D,E,F,G
s__Ichthyophthirius_multifiliis	7	A,B,C,D,E,F,G
s__Methylobacterium_extorquens	7	A,B,C,D,E,F,G
s__Advenella_kashmirensis	7	A,B,C,D,E,F,G
s__Acidovorax_sp._JHL-9	7	A,B,C,D,E,F,G
s__Roseomonas_aerilata	7	A,B,C,D,E,F,G
s__Candidatus_Scalindua_brodae	7	A,B,C,D,E,F,G
s__alpha_proteobacterium_SCGC_AAA027-L15	7	A,B,C,D,E,F,G
s__Streptomyces_phage_Jay2Jay	7	A,B,C,D,E,F,G
s__Chlorella_sp._ArM0029B	7	A,B,C,D,E,F,G
s__Deferrisoma_camini	7	A,B,C,D,E,F,G
s__Desulfomonile_tiedjei	7	A,B,C,D,E,F,G
s__Thaumarchaeota_archaeon_N4	7	A,B,C,D,E,F,G
s__Pelomonas_sp._JGI_001013-K11	7	A,B,C,D,E,F,G
s__Comamonadaceae_bacterium_A1	7	A,B,C,D,E,F,G
s__Mycobacterium_avium	7	A,B,C,D,E,F,G
s__Curvibacter_lanceolatus	7	A,B,C,D,E,F,G
s__Stenotrophomonas_sp._SKA14	7	A,B,C,D,E,F,G
s__Candidatus_Accumulibacter_sp._BA-93	7	A,B,C,D,E,F,G
s__Methylococcus_capsulatus	7	A,B,C,D,E,F,G
s__Opitutaceae_bacterium_TAV5	7	A,B,C,D,E,F,G
s__Methylovorus_glucosotrophus	7	A,B,C,D,E,F,G
s__Polycyclovorans_algicola	7	A,B,C,D,E,F,G
s__Hydrogenophaga_sp._PL2G6	5	A,B,C,D,E
s__Sinorhizobium_meliloti	7	A,B,C,D,E,F,G
s__Acidobacterium_capsulatum	7	A,B,C,D,E,F,G
s__Mastigocoleus_testarum	7	A,B,C,D,E,F,G
s__uncultured_Desulfobacterium_sp.	7	A,B,C,D,E,F,G
s__uncultured_prokaryote	7	A,B,C,D,E,F,G
s__Phytophthora_sojae	7	A,B,C,D,E,F,G
s__Comamonas_badia	7	A,B,C,D,E,F,G
s__Belnapia_moabensis	7	A,B,C,D,E,F,G
s__Geobacter_uraniireducens	7	A,B,C,D,E,F,G
s__Candidatus_Kuenenia_stuttgartiensis	7	A,B,C,D,E,F,G
s__Rhodococcus_sp._Chr-9	7	A,B,C,D,E,F,G
s__Pusillimonas_noertemannii	7	A,B,C,D,E,F,G
s__Aromatoleum_aromaticum	7	A,B,C,D,E,F,G
s__Burkholderia_gladioli	7	A,B,C,D,E,F,G
s__Granulibacter_bethesdensis	7	A,B,C,D,E,F,G
s__Owenweeksia_hongkongensis	7	A,B,C,D,E,F,G
s__Emiliania_huxleyi	7	A,B,C,D,E,F,G
s__Caldithrix_abyssi	7	A,B,C,D,E,F,G
s__Bacteroidetes_bacterium_SCGC_AAA027-N21	7	A,B,C,D,E,F,G
s__Prochlorococcus_phage_P-SSM2	7	A,B,C,D,E,F,G
s__Pseudomonas_syringae	7	A,B,C,D,E,F,G
s__Sphingomonas_sp._KC8	7	A,B,C,D,E,F,G
s__Sphingomonas_sp._MM-1	7	A,B,C,D,E,F,G
s__Candidatus_Accumulibacter_sp._BA-94	7	A,B,C,D,E,F,G
s__Candidatus_Symbiobacter_mobilis	7	A,B,C,D,E,F,G
s__Sphingobium_sp._DC-2	7	A,B,C,D,E,F,G
s__Tistrella_mobilis	7	A,B,C,D,E,F,G
s__Hydra_vulgaris	7	A,B,C,D,E,F,G
s__Verrucomicrobia_bacterium_SCGC_AAA027-I19	7	A,B,C,D,E,F,G
s__Candidatus_Accumulibacter_sp._SK-12	7	A,B,C,D,E,F,G
s__uncultured_virus	7	A,B,C,D,E,F,G
s__Acidovorax_sp._JS42	7	A,B,C,D,E,F,G
s__Fibrella_aestuarina	7	A,B,C,D,E,F,G
s__Azospirillum_halopraeferens	7	A,B,C,D,E,F,G
s__Bradyrhizobium_yuanmingense	7	A,B,C,D,E,F,G
s__Runella_limosa	7	A,B,C,D,E,F,G
s__Chitinophagaceae_bacterium_JGI_0001013-J17	7	A,B,C,D,E,F,G
s__Chloroflexi_bacterium_JGI_0002000-F10	7	A,B,C,D,E,F,G
s__Nitrosomonas_cryotolerans	7	A,B,C,D,E,F,G
s__Magnetospirillum_magneticum	7	A,B,C,D,E,F,G
s__Thermomicrobiales_bacterium_KI4	7	A,B,C,D,E,F,G
s__Actinopolymorpha_alba	7	A,B,C,D,E,F,G
s__Cupriavidus_sp._SK-3	7	A,B,C,D,E,F,G
s__Gallionella_capsiferriformans	7	A,B,C,D,E,F,G
s__Mycobacterium_sp._360MFTsu5.1	7	A,B,C,D,E,F,G
s__Symbiobacterium_thermophilum	7	A,B,C,D,E,F,G
s__Haloferula_sp._BvORR071	7	A,B,C,D,E,F,G
s__Mycobacterium_rhodesiae	7	A,B,C,D,E,F,G
s__Ferriphaselus_sp._R-1	7	A,B,C,D,E,F,G
s__Fulvivirga_imtechensis	7	A,B,C,D,E,F,G
s__Desulfovibrio_africanus	7	A,B,C,D,E,F,G
s__Comamonas_composti	7	A,B,C,D,E,F,G
s__delta_proteobacterium_MLMS-1	7	A,B,C,D,E,F,G
s__Rhizobiales_bacterium_YIM_77505	7	A,B,C,D,E,F,G
s__Janthinobacterium_sp._Marseille	7	A,B,C,D,E,F,G
s__Myxococcus_stipitatus	7	A,B,C,D,E,F,G
s__Nitrosococcus_halophilus	7	A,B,C,D,E,F,G
s__marine_actinobacterium_MedAcidi-G2B	7	A,B,C,D,E,F,G
s__actinobacterium_acAMD-2	7	A,B,C,D,E,F,G
s__Collimonas_fungivorans	7	A,B,C,D,E,F,G
s__Phytophthora_infestans	7	A,B,C,D,E,F,G
s__Flavobacterium_sp._SCGC_AAA160-P02	7	A,B,C,D,E,F,G
s__Aphanomyces_astaci	7	A,B,C,D,E,F,G
s__Burkholderia_cepacia	7	A,B,C,D,E,F,G
s__Nitrosospira_multiformis	7	A,B,C,D,E,F,G
s__Methyloglobulus_morosus	7	A,B,C,D,E,F,G
s__Acidobacteriaceae_bacterium_KBS_89	7	A,B,C,D,E,F,G
s__gamma_proteobacterium_HdN1	7	A,B,C,D,E,F,G
s__Acidithiobacillus_thiooxidans	7	A,B,C,D,E,F,G
s__Clostridium_sp._CAG:306	7	A,B,C,D,E,F,G
s__Sphingopyxis_sp._LC81	7	A,B,C,D,E,F,G
s__Achromobacter_insuavis	7	A,B,C,D,E,F,G
s__Truepera_radiovictrix	7	A,B,C,D,E,F,G
s__uncultured_gamma_proteobacterium_HF4000_48E10	6	A,B,C,D,E,F
s__Solirubrobacter_sp._URHD0082	7	A,B,C,D,E,F,G
s__Chlorobium_sp._GBChlB	7	A,B,C,D,E,F,G
s__beta_proteobacterium_FWI2	7	A,B,C,D,E,F,G
s__Stylonychia_lemnae	7	A,B,C,D,E,F,G
s__Xanthomonas_campestris	7	A,B,C,D,E,F,G
s__Pedobacter_glucosidilyticus	7	A,B,C,D,E,F,G
s__Crassostrea_gigas	7	A,B,C,D,E,F,G
s__Candidatus_Pelagibacter_ubique	7	A,B,C,D,E,F,G
s__Mesorhizobium_plurifarium	7	A,B,C,D,E,F,G
s__marine_actinobacterium_MedAcidi-G2A	7	A,B,C,D,E,F,G
s__Meiothermus_silvanus	7	A,B,C,D,E,F,G
s__Laribacter_hongkongensis	7	A,B,C,D,E,F,G
s__Salinispora_pacifica	7	A,B,C,D,E,F,G
s__Thauera_phenylacetica	7	A,B,C,D,E,F,G
s__Sphingopyxis_sp._MC1	7	A,B,C,D,E,F,G
s__Caenorhabditis_brenneri	7	A,B,C,D,E,F,G
s__Salinibacter_ruber	7	A,B,C,D,E,F,G
s__Burkholderia_cenocepacia	7	A,B,C,D,E,F,G
s__SAR324_cluster_bacterium_JCVI-SC_AAA005	7	A,B,C,D,E,F,G
s__Thiolapillus_brandeum	7	A,B,C,D,E,F,G
s__Cyanophage_KBS-S-2A	7	A,B,C,D,E,F,G
s__uncultured_planctomycete	7	A,B,C,D,E,F,G
s__Dehalogenimonas_lykanthroporepellens	7	A,B,C,D,E,F,G
s__Bacillus_cereus	7	A,B,C,D,E,F,G
s__Caenorhabditis_remanei	7	A,B,C,D,E,F,G
s__Coraliomargarita_akajimensis	7	A,B,C,D,E,F,G
s__Methylotenera_sp._L2L1	7	A,B,C,D,E,F,G
s__Vibrio_parahaemolyticus	7	A,B,C,D,E,F,G
s__Methylovorus_sp._MP688	7	A,B,C,D,E,F,G
s__Rhodopirellula_sallentina	7	A,B,C,D,E,F,G
s__Pantholops_hodgsonii	7	A,B,C,D,E,F,G
s__Pseudogulbenkiania_ferrooxidans	7	A,B,C,D,E,F,G
s__Phycisphaera_mikurensis	7	A,B,C,D,E,F,G
s__Lysobacter_capsici	7	A,B,C,D,E,F,G
s__Acidithiobacillus_sp._GGI-221	7	A,B,C,D,E,F,G
s__Syntrophorhabdus_aromaticivorans	7	A,B,C,D,E,F,G
s__Brachymonas_chironomi	7	A,B,C,D,E,F,G
s__Magnetospirillum_sp._SO-1	7	A,B,C,D,E,F,G
s__Mesorhizobium_loti	7	A,B,C,D,E,F,G
s__Spirosoma_linguale	7	A,B,C,D,E,F,G
s__uncultured_bacterium_BAC10-10	6	A,B,C,D,E,F
s__Roseivivax_isoporae	7	A,B,C,D,E,F,G
s__Solirubrobacterales_bacterium_URHD0059	7	A,B,C,D,E,F,G
s__Meiothermus_ruber	7	A,B,C,D,E,F,G
s__Erythrobacter_sp._SD-21	7	A,B,C,D,E,F,G
s__Sphingomonas_sp._LH128	7	A,B,C,D,E,F,G
s__Lysobacter_dokdonensis	7	A,B,C,D,E,F,G
s__Azospirillum_sp._B506	7	A,B,C,D,E,F,G
s__Yellowstone_Lake_virophage_6	7	A,B,C,D,E,F,G
s__Nitrosospira_sp._NpAV	7	A,B,C,D,E,F,G
s__Comamonas_granuli	7	A,B,C,D,E,F,G
s__Hyalangium_minutum	7	A,B,C,D,E,F,G
s__Desulfobacca_acetoxidans	7	A,B,C,D,E,F,G
s__Mycobacterium_chubuense	7	A,B,C,D,E,F,G
s__Candidatus_Acetothermus_autotrophicum	7	A,B,C,D,E,F,G
s__Caulobacter_henricii	7	A,B,C,D,E,F,G
s__Sutterella_sp._CAG:521	7	A,B,C,D,E,F,G
s__Acinetobacter_junii	7	A,B,C,D,E,F,G
s__Mycobacterium_smegmatis	7	A,B,C,D,E,F,G
s__bacterium_YEK0313	7	A,B,C,D,E,F,G
s__Thalassobaculum_salexigens	7	A,B,C,D,E,F,G
s__marine_gamma_proteobacterium_HTCC2143	7	A,B,C,D,E,F,G
s__Strongyloides_ratti	7	A,B,C,D,E,F,G
s__Methylophilales_bacterium_HTCC2181	7	A,B,C,D,E,F,G
s__beta_proteobacterium_KB13	6	A,B,C,D,E,F
s__Daphnia_pulex	7	A,B,C,D,E,F,G
s__Caulobacter_vibrioides	7	A,B,C,D,E,F,G
s__Prochloron_didemni	7	A,B,C,D,E,F,G
s__Pandoraea_pnomenusa	7	A,B,C,D,E,F,G
s__Geobacter_sp._OR-1	7	A,B,C,D,E,F,G
s__Syntrophus_aciditrophicus	7	A,B,C,D,E,F,G
s__Desulfococcus_multivorans	7	A,B,C,D,E,F,G
s__Agrobacterium_tumefaciens	7	A,B,C,D,E,F,G
s__Gloeobacter_violaceus	7	A,B,C,D,E,F,G
s__Synechococcus_phage_S-CBS4	7	A,B,C,D,E,F,G
s__Neorhizobium_galegae	7	A,B,C,D,E,F,G
s__Xanthomonas_arboricola	7	A,B,C,D,E,F,G
s__Neisseria_meningitidis	7	A,B,C,D,E,F,G
s__Crocosphaera_watsonii	7	A,B,C,D,E,F,G
s__Chelatococcus_sp._GW1	7	A,B,C,D,E,F,G
s__Candidatus_Poribacteria_sp._WGA-4C	7	A,B,C,D,E,F,G
s__Chloroherpeton_thalassium	7	A,B,C,D,E,F,G
s__Cupriavidus_sp._WS	7	A,B,C,D,E,F,G
s__Asticcacaulis_benevestitus	7	A,B,C,D,E,F,G
s__Deinococcus_peraridilitoris	7	A,B,C,D,E,F,G
s__Magnetospirillum_magnetotacticum	7	A,B,C,D,E,F,G
s__Pseudomonas_putida	7	A,B,C,D,E,F,G
s__Terriglobus_roseus	7	A,B,C,D,E,F,G
s__Chromobacterium_haemolyticum	7	A,B,C,D,E,F,G
s__Puniceispirillum_phage_HMO-2011	7	A,B,C,D,E,F,G
s__Streptosporangium_roseum	7	A,B,C,D,E,F,G
s__Bradyrhizobium_sp._Tv2a-2	7	A,B,C,D,E,F,G
s__Mycobacterium_tuberculosis	7	A,B,C,D,E,F,G
s__Geobacter_sulfurreducens	7	A,B,C,D,E,F,G
s__Nisaea_denitrificans	7	A,B,C,D,E,F,G
s__Thiocapsa_marina	7	A,B,C,D,E,F,G
s__Caenorhabditis_elegans	7	A,B,C,D,E,F,G
s__bacterium_UASB14	7	A,B,C,D,E,F,G
s__Rhodospirillum_photometricum	7	A,B,C,D,E,F,G
s__Pseudomonas_alcaligenes	7	A,B,C,D,E,F,G
s__Pseudomonas_nitroreducens	7	A,B,C,D,E,F,G
s__Microvirga_lupini	7	A,B,C,D,E,F,G
s__Acidothermus_cellulolyticus	7	A,B,C,D,E,F,G
s__Chitinimonas_koreensis	7	A,B,C,D,E,F,G
s__delta_proteobacterium_PSCGC_5451	7	A,B,C,D,E,F,G
s__Mycobacterium_aromaticivorans	7	A,B,C,D,E,F,G
s__Azoarcus_sp._BH72	7	A,B,C,D,E,F,G
s__Gracilariopsis_lemaneiformis	7	A,B,C,D,E,F,G
s__Porphyrobacter_sp._HL-46	7	A,B,C,D,E,F,G
s__bacterium_UASB270	7	A,B,C,D,E,F,G
s__Methyloversatilis_sp._FAM1	7	A,B,C,D,E,F,G
s__Trachipleistophora_hominis	6	A,B,C,E,F,G
s__Alcaligenes_faecalis	7	A,B,C,D,E,F,G
s__Haemophilus_parasuis	7	A,B,C,D,E,F,G
s__Sphingomonas_phyllosphaerae	7	A,B,C,D,E,F,G
s__Frankia_sp._EuI1c	7	A,B,C,D,E,F,G
s__Methylobacterium_sp._285MFTsu5.1	6	A,B,C,D,E,F
s__Crocinitomix_catalasitica	7	A,B,C,D,E,F,G
s__Mycobacterium_kansasii	7	A,B,C,D,E,F,G
s__uncultured_bacterium_lac121	7	A,B,C,D,E,F,G
s__Acaryochloris_marina	7	A,B,C,D,E,F,G
s__Nitrosomonas_eutropha	7	A,B,C,D,E,F,G
s__Verrucomicrobia_bacterium_SCGC_AAA164-N20	7	A,B,C,D,E,F,G
s__Azoarcus_toluclasticus	7	A,B,C,D,E,F,G
s__Leptospirillum_sp._Group_IV	7	A,B,C,D,E,F,G
s__Microcoleus_sp._PCC_7113	7	A,B,C,D,E,F,G
s__Teredinibacter_turnerae	7	A,B,C,D,E,F,G
s__Acidobacteriaceae_bacterium_TAA166	7	A,B,C,D,E,F,G
s__Alicyclobacillus_acidocaldarius	7	A,B,C,D,E,F,G
s__Thauera_sp._27	7	A,B,C,D,E,F,G
s__Verminephrobacter_eiseniae	7	A,B,C,D,E,F,G
s__Acetobacteraceae_bacterium_AT-5844	7	A,B,C,D,E,F,G
s__Lamprocystis_purpurea	7	A,B,C,D,E,F,G
s__Genlisea_aurea	7	A,B,C,D,E,F,G
s__Acanthamoeba_castellanii	7	A,B,C,D,E,F,G
s__Desulfovibrio_magneticus	7	A,B,C,D,E,F,G
s__Collimonas_arenae	7	A,B,C,D,E,F,G
s__Patulibacter_medicamentivorans	7	A,B,C,D,E,F,G
s__Algiphilus_aromaticivorans	7	A,B,C,D,E,F,G
s__Lutibaculum_baratangense	7	A,B,C,D,E,F,G
s__Variovorax_sp._JGI_0001013-L10	5	A,B,C,D,E
s__Bacteriovorax_marinus	7	A,B,C,D,E,F,G
s__Bordetella_holmesii	7	A,B,C,D,E,F,G
s__Chelativorans_sp._BNC1	7	A,B,C,D,E,F,G
s__Bradyrhizobium_sp._DFCI-1	7	A,B,C,D,E,F,G
s__Sphingobium_sp._KK22	7	A,B,C,D,E,F,G
s__Desulfotomaculum_kuznetsovii	7	A,B,C,D,E,F,G
s__Bradyrhizobium_sp._CCGE-LA001	7	A,B,C,D,E,F,G
s__Salinispora_arenicola	7	A,B,C,D,E,F,G
s__Sphingobium_herbicidovorans	7	A,B,C,D,E,F,G
s__Rhodococcus_opacus	7	A,B,C,D,E,F,G
s__Nematostella_vectensis	7	A,B,C,D,E,F,G
s__Methylocaldum_szegediense	7	A,B,C,D,E,F,G
s__Alcanivorax_pacificus	7	A,B,C,D,E,F,G
s__uncultured_microorganism	7	A,B,C,D,E,F,G
s__Burkholderia_rhizoxinica	7	A,B,C,D,E,F,G
s__Trichoplax_adhaerens	7	A,B,C,D,E,F,G
s__Methylobacillus_flagellatus	7	A,B,C,D,E,F,G
s__Desulfuromonas_sp._TF	7	A,B,C,D,E,F,G
s__Cupriavidus_sp._HMR-1	7	A,B,C,D,E,F,G
s__Candidatus_Competibacter_denitrificans	7	A,B,C,D,E,F,G
s__Propionibacterium_acnes	7	A,B,C,D,E,F,G
s__Roseomonas_cervicalis	7	A,B,C,D,E,F,G
s__Methylobacillus_glycogenes	7	A,B,C,D,E,F,G
s__Bacillus_thuringiensis	7	A,B,C,D,E,F,G
s__Desulfatiglans_anilini	7	A,B,C,D,E,F,G
s__Xanthomonas_euvesicatoria	7	A,B,C,D,E,F,G
s__Tolypothrix_campylonemoides	7	A,B,C,D,E,F,G
s__Dehalococcoidia_bacterium_SCGC_AB-539-J10	7	A,B,C,D,E,F,G
s__Bradyrhizobium_sp._URHA0002	7	A,B,C,D,E,F,G
s__Vibrio_variabilis	6	A,B,C,D,E,F
s__Paenibacillus_mucilaginosus	7	A,B,C,D,E,F,G
s__Verrucomicrobia_bacterium_SCGC_AAA168-F10	7	A,B,C,D,E,F,G
s__Acidovorax_radicis	7	A,B,C,D,E,F,G
s__alpha_proteobacterium_Mf_1.05b.01	7	A,B,C,D,E,F,G
s__Candidatus_Pelagibacter_sp._IMCC9063	7	A,B,C,D,E,F,G
s__Comamonas_sp._B-9	7	A,B,C,D,E,F,G
s__Mycobacterium_llatzerense	7	A,B,C,D,E,F,G
s__Scytonema_hofmanni	7	A,B,C,D,E,F,G
s__Lyngbya_confervoides	7	A,B,C,D,E,F,G
s__Peptococcaceae_bacterium_SCADC1_2_3	7	A,B,C,D,E,F,G
s__Microvirga_lotononidis	7	A,B,C,D,E,F,G
s__Thermithiobacillus_tepidarius	7	A,B,C,D,E,F,G
s__Burkholderia_phage_BcepGomr	5	A,B,C,D,E
s__Chitinophaga_pinensis	7	A,B,C,D,E,F,G
s__Janthinobacterium_agaricidamnosum	7	A,B,C,D,E,F,G
s__Kirrobacter_mercurialis	7	A,B,C,D,E,F,G
s__actinobacterium_acMicro-4	7	A,B,C,D,E,F,G
s__Synechococcus_phage_S-SKS1	7	A,B,C,D,E,F,G
s__Burkholderiales_bacterium_JGI_0001003-A5	7	A,B,C,D,E,F,G
s__Parasutterella_excrementihominis	7	A,B,C,D,E,F,G
s__Salmonella_enterica	7	A,B,C,D,E,F,G
s__Granulicella_tundricola	7	A,B,C,D,E,F,G
s__Pelobacter_propionicus	7	A,B,C,D,E,F,G
s__Scytonema_millei	7	A,B,C,D,E,F,G
s__Bradyrhizobium_sp._STM_3843	7	A,B,C,D,E,F,G
s__Bosea_sp._117	7	A,B,C,D,E,F,G
s__Deinococcus_apachensis	7	A,B,C,D,E,F,G
s__Niveispirillum_irakense	7	A,B,C,D,E,F,G
s__Methyloceanibacter_caenitepidi	7	A,B,C,D,E,F,G
s__Porphyromonas_gingivalis	7	A,B,C,D,E,F,G
s__Mycobacterium_sp._UNC280MFTsu5.1	7	A,B,C,D,E,F,G
s__Rickettsiaceae_bacterium_Os18	7	A,B,C,D,E,F,G
s__Bacteriovorax_sp._BSW11_IV	7	A,B,C,D,E,F,G
s__Pseudonocardia_acaciae	7	A,B,C,D,E,F,G
s__Monoraphidium_neglectum	7	A,B,C,D,E,F,G
s__Burkholderia_glathei	7	A,B,C,D,E,F,G
s__Derxia_gummosa	7	A,B,C,D,E,F,G
s__Arenimonas_oryziterrae	7	A,B,C,D,E,F,G
s__Leptospirillum_ferriphilum	7	A,B,C,D,E,F,G
s__Rhodococcus_sp._UNC363MFTsu5.1	7	A,B,C,D,E,F,G
s__Salinisphaera_hydrothermalis	7	A,B,C,D,E,F,G
s__Oxalobacter_formigenes	7	A,B,C,D,E,F,G
s__Acidovorax_ebreus	7	A,B,C,D,E,F,G
s__Agrobacterium_sp._10MFCol1.1	7	A,B,C,D,E,F,G
s__Rhodocyclaceae_bacterium_PG1-Ca6	7	A,B,C,D,E,F,G
s__Acidovorax_sp._JHL-3	7	A,B,C,D,E,F,G
s__Leptolyngbya_sp._JSC-1	7	A,B,C,D,E,F,G
s__Pseudomonas_sp._GM21	5	A,B,C,D,E
s__Thermaerobacter_marianensis	7	A,B,C,D,E,F,G
s__Leptolyngbya_sp._PCC_7375	7	A,B,C,D,E,F,G
s__Ralstonia_sp._AU12-08	7	A,B,C,D,E,F,G
s__Bacteriovorax_sp._DB6_IX	7	A,B,C,D,E,F,G
s__Elusimicrobium_minutum	7	A,B,C,D,E,F,G
s__Pelobacter_carbinolicus	7	A,B,C,D,E,F,G
s__uncultured_Acidobacteria_bacterium_cosmid_p2H8	6	A,B,C,D,E,F
s__uncultured_bacterium_A1Q1_fos_1025	6	A,B,C,D,E,F
s__Bradyrhizobium_sp._URHD0069	7	A,B,C,D,E,F,G
s__Geobacter_sp._M18	7	A,B,C,D,E,F,G
s__Methylocystis_parvus	7	A,B,C,D,E,F,G
s__Geminicoccus_roseus	7	A,B,C,D,E,F,G
s__Morus_notabilis	7	A,B,C,D,E,F,G
s__Leptospira_interrogans	7	A,B,C,D,E,F,G
s__Pseudonocardia_dioxanivorans	7	A,B,C,D,E,F,G
s__Synechococcus_phage_S-CBS1	6	A,B,C,D,E,F
s__Rubritepida_flocculans	7	A,B,C,D,E,F,G
s__uncultured_beta_proteobacterium_CBNPD1_BAC_clone_578	7	A,B,C,D,E,F,G
s__Desulfococcus_oleovorans	7	A,B,C,D,E,F,G
s__Erythrobacter_vulgaris	7	A,B,C,D,E,F,G
s__Cyanothece_sp._PCC_7425	7	A,B,C,D,E,F,G
s__Nitrococcus_mobilis	7	A,B,C,D,E,F,G
s__Terriglobus_saanensis	7	A,B,C,D,E,F,G
s__Pseudomonas_mendocina	7	A,B,C,D,E,F,G
s__Sphingomonas_sp._Ant20	7	A,B,C,D,E,F,G
s__Sphingomonas_sp._ERG5	7	A,B,C,D,E,F,G
s__Pseudogulbenkiania_sp._MAI-1	7	A,B,C,D,E,F,G
s__Gloeocapsa_sp._PCC_7428	7	A,B,C,D,E,F,G
s__Microscilla_marina	7	A,B,C,D,E,F,G
s__Saccoglossus_kowalevskii	7	A,B,C,D,E,F,G
s__Beggiatoa_alba	7	A,B,C,D,E,F,G
s__Geobacter_metallireducens	7	A,B,C,D,E,F,G
s__Geobacter_lovleyi	7	A,B,C,D,E,F,G
s__uncultured_Thiohalocapsa_sp._PB-PSB1	7	A,B,C,D,E,F,G
s__Sporocytophaga_myxococcoides	7	A,B,C,D,E,F,G
s__Thermus_thermophilus	7	A,B,C,D,E,F,G
s__Spirochaeta_sp._JC202	7	A,B,C,D,E,F,G
s__Waddlia_chondrophila	7	A,B,C,D,E,F,G
s__alpha_proteobacterium_HIMB114	7	A,B,C,D,E,F,G
s__Desulfarculus_baarsii	7	A,B,C,D,E,F,G
s__Burkholderia_mimosarum	7	A,B,C,D,E,F,G
s__Leptolyngbya_sp._Heron_Island_J	7	A,B,C,D,E,F,G
s__Lachnospiraceae_bacterium_AB2028	6	A,B,C,D,E,G
s__Geobacter_daltonii	7	A,B,C,D,E,F,G
s__Acidobacteria_bacterium_KBS_146	7	A,B,C,D,E,F,G
s__Citromicrobium_bathyomarinum	7	A,B,C,D,E,F,G
s__alpha_proteobacterium_QL1	7	A,B,C,D,E,F,G
s__Mesorhizobium_alhagi	7	A,B,C,D,E,F,G
s__Chitinophagaceae_bacterium_JGI_0001002-J12	7	A,B,C,D,E,F,G
s__Candidatus_Nitrosoarchaeum_koreensis	7	A,B,C,D,E,F,G
s__Synechococcus_phage_S-PM2	6	A,B,C,D,E,F
s__Acidobacterium_sp._PMMR2	7	A,B,C,D,E,F,G
s__Synechococcus_phage_S-CAM8	6	A,B,C,D,E,F
s__uncultured_marine_bacterium_105	7	A,B,C,D,E,F,G
s__Mycobacterium_xenopi	7	A,B,C,D,E,F,G
s__Massilia_timonae	7	A,B,C,D,E,F,G
s__Brevibacillus_thermoruber	7	A,B,C,D,E,F,G
s__Acidimicrobium_ferrooxidans	7	A,B,C,D,E,F,G
s__Hoeflea_sp._108	7	A,B,C,D,E,F,G
s__Ralstonia_sp._JGI_0001001-C06	7	A,B,C,D,E,F,G
s__Comamonadaceae_bacterium_H1	6	A,B,C,D,E,F
s__Desulfitobacterium_hafniense	7	A,B,C,D,E,F,G
s__Castellaniella_defragrans	7	A,B,C,D,E,F,G
s__gamma_proteobacterium_IMCC3088	7	A,B,C,D,E,F,G
s__Burkholderia_kururiensis	7	A,B,C,D,E,F,G
s__Candidatus_Aerophobus_profundus	7	A,B,C,D,E,F,G
s__Pandoraea_sp._B-6	7	A,B,C,D,E,F,G
s__Calothrix_sp._PCC_7103	7	A,B,C,D,E,F,G
s__Nostoc_punctiforme	7	A,B,C,D,E,F,G
s__Kaistia_adipata	7	A,B,C,D,E,F,G
s__Pseudanabaena_sp._PCC_6802	7	A,B,C,D,E,F,G
s__Sphingobium_ummariense	7	A,B,C,D,E,F,G
s__Cerapachys_biroi	7	A,B,C,D,E,F,G
s__Chamaesiphon_minutus	7	A,B,C,D,E,F,G
s__Massilia_sp._JS1662	7	A,B,C,D,E,F,G
s__Tribolium_castaneum	7	A,B,C,D,E,F,G
s__Gemmatimonadetes_bacterium_SCGC_AAA240-J22	7	A,B,C,D,E,F,G
s__Cytophagales_bacterium_B6	7	A,B,C,D,E,F,G
s__Rhodomicrobium_udaipurense	7	A,B,C,D,E,F,G
s__Belnapia_sp._F-4-1	7	A,B,C,D,E,F,G
s__Eel_River_basin_pequenovirus	7	A,B,C,D,E,F,G
s__Arcticibacter_svalbardensis	7	A,B,C,D,E,F,G
s__Lentisphaera_araneosa	7	A,B,C,D,E,F,G
s__Afipia_felis	7	A,B,C,D,E,F,G
s__Duganella_zoogloeoides	7	A,B,C,D,E,F,G
s__Burkholderia_ambifaria	7	A,B,C,D,E,F,G
s__Herbaspirillum_sp._CF444	7	A,B,C,D,E,F,G
s__Dehalococcoidia_bacterium_DscP2	7	A,B,C,D,E,F,G
s__Thauera_sp._63	7	A,B,C,D,E,F,G
s__Burkholderia_mallei	7	A,B,C,D,E,F,G
s__Rhizobium_sp._CF080	7	A,B,C,D,E,F,G
s__Marinobacterium_litorale	7	A,B,C,D,E,F,G
s__Mycobacterium_gilvum	7	A,B,C,D,E,F,G
s__Pelistega_sp._HM-7	7	A,B,C,D,E,F,G
s__Nakamurella_lactea	7	A,B,C,D,E,F,G
s__Chelativorans_sp._J32	7	A,B,C,D,E,F,G
s__Ferrimicrobium_acidiphilum	7	A,B,C,D,E,F,G
s__Pelagibacter_phage_HTVC008M	7	A,B,C,D,E,F,G
s__Arenimonas_malthae	7	A,B,C,D,E,F,G
s__Actinotalea_ferrariae	7	A,B,C,D,E,F,G
s__Bradyrhizobium_sp._ARR65	7	A,B,C,D,E,F,G
s__Synechococcus_phage_S-CBS3	6	A,B,C,D,E,F
s__Catenulispora_acidiphila	7	A,B,C,D,E,F,G
s__Rhodobacter_capsulatus	7	A,B,C,D,E,F,G
s__Verrucomicrobia_bacterium_SCGC_AAA164-L15	7	A,B,C,D,E,F,G
s__Rhodococcus_ruber	7	A,B,C,D,E,F,G
s__Variovorax_sp._CF313	7	A,B,C,D,E,F,G
s__uncultured_beta_proteobacterium_HF0010_04H24	6	A,B,C,D,E,F
s__Thermaerobacter_subterraneus	7	A,B,C,D,E,F,G
s__Capitella_teleta	7	A,B,C,D,E,F,G
s__Sphingobium_lactosutens	7	A,B,C,D,E,F,G
s__Rickettsia_felis	7	A,B,C,D,E,F,G
s__Methylocystis_sp._ATCC_49242	7	A,B,C,D,E,F,G
s__Thiorhodovibrio_sp._970	7	A,B,C,D,E,F,G
s__Sputnik_virophage	7	A,B,C,D,E,F,G
s__Burkholderia_sp._MSHR3999	7	A,B,C,D,E,F,G
s__marine_gamma_proteobacterium_HTCC2148	7	A,B,C,D,E,F,G
s__Leeia_oryzae	7	A,B,C,D,E,F,G
s__Xanthomonas_vasicola	7	A,B,C,D,E,F,G
s__Leptolyngbya_boryana	7	A,B,C,D,E,F,G
s__Schleiferia_thermophila	7	A,B,C,D,E,F,G
s__Methylobacterium_nodulans	7	A,B,C,D,E,F,G
s__Parachlamydia_acanthamoebae	7	A,B,C,D,E,F,G
s__Pandoraea_sp._SD6-2	7	A,B,C,D,E,F,G
s__Bradyrhizobium_sp._Ec3.3	7	A,B,C,D,E,F,G
s__Gallibacterium_anatis	7	A,B,C,D,E,F,G
s__Rhodopirellula_sp._SWK7	7	A,B,C,D,E,F,G
s__Planctomycetes_bacterium_SCGC_AAA282-C19	7	A,B,C,D,E,F,G
s__Blastomonas_sp._AAP53	7	A,B,C,D,E,F,G
s__Planktothrix_agardhii	7	A,B,C,D,E,F,G
s__Massilia_sp._LC238	7	A,B,C,D,E,F,G
s__Corynebacterium_jeikeium	6	A,B,C,D,E,F
s__Bordetella_pertussis	7	A,B,C,D,E,F,G
s__Aeromonas_hydrophila	7	A,B,C,D,E,F,G
s__BRC1_bacterium_SCGC_AAA257-C11	7	A,B,C,D,E,F,G
s__Hyphomicrobium_sp._MC1	7	A,B,C,D,E,F,G
s__Candidatus_Methanoperedens_nitroreducens	7	A,B,C,D,E,F,G
s__Frankia_sp._CN3	7	A,B,C,D,E,F,G
s__Magnetococcus_marinus	7	A,B,C,D,E,F,G
s__Burkholderia_phage_BcepNazgul	5	A,B,C,D,E
s__Pelodiscus_sinensis	7	A,B,C,D,E,F,G
s__Marinithermus_hydrothermalis	7	A,B,C,D,E,F,G
s__gamma_proteobacterium_BDW918	7	A,B,C,D,E,F,G
s__Brevibacillus_brevis	7	A,B,C,D,E,F,G
s__Chlorobium_ferrooxidans	7	A,B,C,D,E,F,G
s__Saccharomyces_cerevisiae	6	A,B,C,E,F,G
s__Bacteriovorax_sp._BAL6_X	7	A,B,C,D,E,F,G
s__Simplicispira_psychrophila	7	A,B,C,D,E,F,G
s__Xanthobacter_autotrophicus	7	A,B,C,D,E,F,G
s__Synechococcus_phage_S-CBM2	6	A,B,C,D,E,F
s__Brevibacillus_borstelensis	7	A,B,C,D,E,F,G
s__Sphingomonas_jaspsi	7	A,B,C,D,E,F,G
s__Starkeya_novella	7	A,B,C,D,E,F,G
s__Actinomyces_coleocanis	7	A,B,C,D,E,F,G
s__Janthinobacterium_sp._HH01	7	A,B,C,D,E,F,G
s__Synechocystis_sp._PCC_6803	7	A,B,C,D,E,F,G
s__Amycolatopsis_jejuensis	7	A,B,C,D,E,F,G
s__Salipiger_mucosus	6	A,B,C,D,E,F
s__Chromobacterium_sp._C-61	7	A,B,C,D,E,F,G
s__Dyadobacter_fermentans	7	A,B,C,D,E,F,G
s__Branchiostoma_floridae	7	A,B,C,D,E,F,G
s__Sandarakinorhabdus_sp._AAP62	7	A,B,C,D,E,F,G
s__Prochlorococcus_marinus	7	A,B,C,D,E,F,G
s__Xenorhabdus_bovienii	7	A,B,C,D,E,F,G
s__Chlorobium_phaeobacteroides	7	A,B,C,D,E,F,G
s__Granulicella_mallensis	7	A,B,C,D,E,F,G
s__Bradyrhizobium_sp._Ai1a-2	7	A,B,C,D,E,F,G
s__Synechococcus_phage_S-SM2	7	A,B,C,D,E,F,G
s__Mycobacterium_cosmeticum	7	A,B,C,D,E,F,G
s__Marinimicrobia_bacterium_JGI_0000113-D11	7	A,B,C,D,E,F,G
s__Herbaspirillum_frisingense	7	A,B,C,D,E,F,G
s__Rhodococcus_sp._P27	7	A,B,C,D,E,F,G
s__Pusillimonas_sp._T7-7	7	A,B,C,D,E,F,G
s__Desulfatibacillum_alkenivorans	7	A,B,C,D,E,F,G
s__Rhizobium_etli	7	A,B,C,D,E,F,G
s__Desulfatirhabdium_butyrativorans	7	A,B,C,D,E,F,G
s__Gracilimonas_tropica	7	A,B,C,D,E,F,G
s__Algoriphagus_marincola	7	A,B,C,D,E,F,G
s__Massilia_niastensis	7	A,B,C,D,E,F,G
s__Thauera_terpenica	7	A,B,C,D,E,F,G
s__Aphanomyces_invadans	7	A,B,C,D,E,F,G
s__Ferrovum_myxofaciens	7	A,B,C,D,E,F,G
s__Klebsiella_pneumoniae	7	A,B,C,D,E,F,G
s__Dyella_japonica	7	A,B,C,D,E,F,G
s__Fischerella_muscicola	7	A,B,C,D,E,F,G
s__Sediminibacterium_sp._OR53	7	A,B,C,D,E,F,G
s__Mahella_australiensis	7	A,B,C,D,E,F,G
s__Thiorhodococcus_drewsii	7	A,B,C,D,E,F,G
s__Peptoclostridium_difficile	7	A,B,C,D,E,F,G
s__Delftia_sp._Cs1-4	7	A,B,C,D,E,F,G
s__Rhizopus_microsporus	7	A,B,C,D,E,F,G
s__Myxococcus_sp._(contaminant_ex_DSM_436)	7	A,B,C,D,E,F,G
s__Salisaeta_longa	7	A,B,C,D,E,F,G
s__Cesiribacter_andamanensis	7	A,B,C,D,E,F,G
s__Amorphus_coralli	7	A,B,C,D,E,F,G
s__Candidatus_Fervidibacter_sacchari	7	A,B,C,D,E,F,G
s__Frankia_alni	7	A,B,C,D,E,F,G
s__uncultured_organism	7	A,B,C,D,E,F,G
s__Pandoraea_sp._RB-44	6	A,B,C,D,E,F
s__Saprospira_grandis	7	A,B,C,D,E,F,G
s__Haliea_salexigens	7	A,B,C,D,E,F,G
s__Flavobacterium_sp._EM1308	7	A,B,C,D,E,F,G
s__Marinimicrobia_bacterium_SCGC_AB-629-J13	7	A,B,C,D,E,F,G
s__Nitrosospira_briensis	7	A,B,C,D,E,F,G
s__Oceanithermus_profundus	7	A,B,C,D,E,F,G
s__Leptonema_illini	7	A,B,C,D,E,F,G
s__Rhodococcus_pyridinivorans	7	A,B,C,D,E,F,G
s__Mesorhizobium_ciceri	7	A,B,C,D,E,F,G
s__Spirochaeta_thermophila	7	A,B,C,D,E,F,G
s__Erythrobacter_sp._NAP1	7	A,B,C,D,E,F,G
s__Methylosarcina_fibrata	7	A,B,C,D,E,F,G
s__Rhodomicrobium_vannielii	7	A,B,C,D,E,F,G
s__Cupriavidus_sp._amp6	7	A,B,C,D,E,F,G
s__Prevotella_sp._CAG:1092	7	A,B,C,D,E,F,G
s__uncultured_bacterium_To-T_020_P12	6	A,B,C,D,E,F
s__Thioalkalivibrio_sulfidiphilus	7	A,B,C,D,E,F,G
s__Rudaea_cellulosilytica	7	A,B,C,D,E,F,G
s__Bradyrhizobium_sp._WSM3983	7	A,B,C,D,E,F,G
s__uncultured_marine_microorganism_HF4000_APKG10H12	6	A,B,C,D,E,F
s__Saprolegnia_diclina	7	A,B,C,D,E,F,G
s__Mariprofundus_ferrooxydans	7	A,B,C,D,E,F,G
s__Mycobacterium_mageritense	7	A,B,C,D,E,F,G
s__Burkholderia_sp._lig30	7	A,B,C,D,E,F,G
s__Mycobacterium_canettii	7	A,B,C,D,E,F,G
s__Rhodococcus_sp._R04	7	A,B,C,D,E,F,G
s__Pelagibacterium_halotolerans	7	A,B,C,D,E,F,G
s__Caldanaerobacter_subterraneus	7	A,B,C,D,E,F,G
s__Candidatus_Aminicenans_sakinawicola	7	A,B,C,D,E,F,G
s__Neosynechococcus_sphagnicola	7	A,B,C,D,E,F,G
s__Burkholderia_sp._Ch1-1	7	A,B,C,D,E,F,G
s__Chloroflexi_bacterium_SCGC_AB-629-P13	7	A,B,C,D,E,F,G
s__Desulfospira_joergensenii	7	A,B,C,D,E,F,G
s__Kiloniella_laminariae	7	A,B,C,D,E,F,G
s__Methylobacter_luteus	7	A,B,C,D,E,F,G
s__Sporichthya_polymorpha	7	A,B,C,D,E,F,G
s__endosymbiont_of_Riftia_pachyptila	7	A,B,C,D,E,F,G
s__Lottia_gigantea	7	A,B,C,D,E,F,G
s__Acaryochloris_sp._CCMEE_5410	7	A,B,C,D,E,F,G
s__Albugo_candida	7	A,B,C,D,E,F,G
s__Flexithrix_dorotheae	7	A,B,C,D,E,F,G
s__Nitrospina_sp._AB-629-B06	7	A,B,C,D,E,F,G
s__Nitrospina_sp._AB-629-B18	7	A,B,C,D,E,F,G
s__Hahella_chejuensis	7	A,B,C,D,E,F,G
s__Firmicutes_bacterium_JGI_0000112-J22	7	A,B,C,D,E,F,G
s__Thiothrix_nivea	7	A,B,C,D,E,F,G
s__Tolypothrix_bouteillei	7	A,B,C,D,E,F,G
s__Thermincola_potens	7	A,B,C,D,E,F,G
s__Sedimenticola_selenatireducens	7	A,B,C,D,E,F,G
s__Latescibacteria_bacterium_SCGC_AAA257-K07	7	A,B,C,D,E,F,G
s__Clavibacter_michiganensis	7	A,B,C,D,E,F,G
s__Cyanothece_sp._PCC_7822	7	A,B,C,D,E,F,G
s__Desulfosporosinus_sp._BICA1-9	7	A,B,C,D,E,F,G
s__Methylocystis_sp._SC2	7	A,B,C,D,E,F,G
s__Rhodospirillum_rubrum	7	A,B,C,D,E,F,G
s__Leptospira_santarosai	7	A,B,C,D,E,F,G
s__Pelotomaculum_thermopropionicum	7	A,B,C,D,E,F,G
s__Cupriavidus_sp._SK-4	7	A,B,C,D,E,F,G
s__Nocardioides_sp._JGI_0001009-J09	7	A,B,C,D,E,F,G
s__Rickettsia_prowazekii	7	A,B,C,D,E,F,G
s__Thiobacillus_thioparus	7	A,B,C,D,E,F,G
s__Bradyrhizobium_sp._STM_3809	7	A,B,C,D,E,F,G
s__Aquaspirillum_serpens	7	A,B,C,D,E,F,G
s__Tetraselmis_viridis_virus_S1	6	A,B,C,E,F,G
s__Solimonas_flava	7	A,B,C,D,E,F,G
s__Nodosilinea_nodulosa	7	A,B,C,D,E,F,G
s__Sinorhizobium_phage_phiM12	7	A,B,C,D,E,F,G
s__Proteobacteria_bacterium_JGI_0000113-E04	7	A,B,C,D,E,F,G
s__Microbispora_sp._ATCC_PTA-5024	7	A,B,C,D,E,F,G
s__Rhodococcus_wratislaviensis	7	A,B,C,D,E,F,G
s__Thermosinus_carboxydivorans	7	A,B,C,D,E,F,G
s__Methylomonas_methanica	7	A,B,C,D,E,F,G
s__Homo_sapiens	7	A,B,C,D,E,F,G
s__Cytophagaceae_bacterium_JGI_0001001-B3	7	A,B,C,D,E,F,G
s__Burkholderia_sp._YI23	7	A,B,C,D,E,F,G
s__Influenza_A_virus	6	A,C,D,E,F,G
s__Alkanindiges_illinoisensis	6	A,B,C,D,E,F
s__Phaseolus_vulgaris	7	A,B,C,D,E,F,G
s__Cylindrospermum_stagnale	7	A,B,C,D,E,F,G
s__Dyella_jiangningensis	7	A,B,C,D,E,F,G
s__Anabaena_variabilis	7	A,B,C,D,E,F,G
s__Brevibacillus_laterosporus	7	A,B,C,D,E,F,G
s__Synechocystis_sp._PCC_7509	7	A,B,C,D,E,F,G
s__Sutterella_wadsworthensis	7	A,B,C,D,E,F,G
s__Halomonas_sp._BC04	7	A,B,C,D,E,F,G
s__Crinalium_epipsammum	7	A,B,C,D,E,F,G
s__delta_proteobacterium_PSCGC_5342	7	A,B,C,D,E,F,G
s__Lewinella_cohaerens	7	A,B,C,D,E,F,G
s__Phaeospirillum_fulvum	7	A,B,C,D,E,F,G
s__Moorea_producens	7	A,B,C,D,E,F,G
s__Acinetobacter_towneri	7	A,B,C,D,E,F,G
s__actinobacterium_acMicro-1	6	A,B,C,D,E,F
s__Aminicenantes_bacterium_SCGC_AAA252-K06	7	A,B,C,D,E,F,G
s__Bosea_sp._UNC402CLCol	7	A,B,C,D,E,F,G
s__Frankia_sp._Iso899	7	A,B,C,D,E,F,G
s__Nitratireductor_aquibiodomus	7	A,B,C,D,E,F,G
s__Thermacetogenium_phaeum	7	A,B,C,D,E,F,G
s__Chlorogloeopsis_fritschii	7	A,B,C,D,E,F,G
s__Pleurocapsa_sp._PCC_7319	7	A,B,C,D,E,F,G
s__Organic_Lake_virophage	7	A,B,C,D,E,F,G
s__Luminiphilus_syltensis	7	A,B,C,D,E,F,G
s__Burkholderia_oklahomensis	7	A,B,C,D,E,F,G
s__Sphingomonas_taxi	7	A,B,C,D,E,F,G
s__uncultured_bacterium_CBNPD1_BAC_clone_2089	6	A,B,C,D,E,F
s__Methylophaga_frappieri	6	A,B,C,D,E,F
s__Geopsychrobacter_electrodiphilus	7	A,B,C,D,E,F,G
s__Intrasporangium_oryzae	7	A,B,C,D,E,F,G
s__Bradyrhizobium_oligotrophicum	7	A,B,C,D,E,F,G
s__Verrucomicrobium_spinosum	7	A,B,C,D,E,F,G
s__Sphingopyxis_macrogoltabida	6	A,B,C,D,E,F
s__Mucilaginibacter_paludis	7	A,B,C,D,E,F,G
s__Pseudomonas_resinovorans	7	A,B,C,D,E,F,G
s__Brevundimonas_naejangsanensis	7	A,B,C,D,E,F,G
s__Sphingomonas-like_bacterium_B12	7	A,B,C,D,E,F,G
s__Synechococcus_sp._JA-2-3Ba(2-13)	7	A,B,C,D,E,F,G
s__Vibrio_vulnificus	7	A,B,C,D,E,F,G
s__Herbaspirillum_seropedicae	7	A,B,C,D,E,F,G
s__Desulfotomaculum_gibsoniae	7	A,B,C,D,E,F,G
s__Nitratireductor_indicus	7	A,B,C,D,E,F,G
s__Pontibacter_sp._BAB1700	7	A,B,C,D,E,F,G
s__Xanthomonas_sacchari	7	A,B,C,D,E,F,G
s__Microvirga_sp._BSC39	7	A,B,C,D,E,F,G
s__Burkholderia_xenovorans	7	A,B,C,D,E,F,G
s__Synechococcus_sp._PCC_7336	7	A,B,C,D,E,F,G
s__Burkholderiales_bacterium_GJ-E10	7	A,B,C,D,E,F,G
s__Geoalkalibacter_subterraneus	7	A,B,C,D,E,F,G
s__Legionella_cherrii	7	A,B,C,D,E,F,G
s__Paenibacillus_sp._JDR-2	7	A,B,C,D,E,F,G
s__Cupriavidus_pinatubonensis	7	A,B,C,D,E,F,G
s__Pandoraea_apista	7	A,B,C,D,E,F,G
s__Candidatus_Blastococcus_massiliensis	7	A,B,C,D,E,F,G
s__Burkholderia_oxyphila	7	A,B,C,D,E,F,G
s__Pectobacterium_carotovorum	7	A,B,C,D,E,F,G
s__Thioflavicoccus_mobilis	7	A,B,C,D,E,F,G
s__Pseudohaliea_rubra	7	A,B,C,D,E,F,G
s__Proteobacteria_bacterium_JGI_0001009-D17	7	A,B,C,D,E,F,G
s__Leptothrix_ochracea	6	A,B,C,D,E,F
s__Nocardioides_sp._JS614	7	A,B,C,D,E,F,G
s__Hymenobacter_sp._APR13	7	A,B,C,D,E,F,G
s__EBPR_siphovirus_2	5	A,B,C,D,E
s__Kutzneria_albida	7	A,B,C,D,E,F,G
s__Pseudonocardia_autotrophica	7	A,B,C,D,E,F,G
s__Celeribacter_indicus	7	A,B,C,D,E,F,G
s__Chilodonella_uncinata	6	A,B,C,D,E,G
s__Coxiella_burnetii	7	A,B,C,D,E,F,G
s__Tumebacillus_flagellatus	7	A,B,C,D,E,F,G
s__Sphingomonas_sp._DC-6	7	A,B,C,D,E,F,G
s__Coleofasciculus_chthonoplastes	7	A,B,C,D,E,F,G
s__Acinetobacter_bereziniae	7	A,B,C,D,E,F,G
s__Acidithiobacillus_caldus	7	A,B,C,D,E,F,G
s__Herbaspirillum_sp._YR522	7	A,B,C,D,E,F,G
s__Leptospirillum_ferrooxidans	7	A,B,C,D,E,F,G
s__Sphingomonas_parapaucimobilis	7	A,B,C,D,E,F,G
s__Uliginosibacterium_gangwonense	7	A,B,C,D,E,F,G
s__Candidatus_Desulforudis_audaxviator	7	A,B,C,D,E,F,G
s__Thauera_aminoaromatica	7	A,B,C,D,E,F,G
s__Jiangella_gansuensis	7	A,B,C,D,E,F,G
s__uncultured_Acetothermia_bacterium	7	A,B,C,D,E,F,G
s__Rhodobacter_sp._SW2	7	A,B,C,D,E,F,G
s__Cyclobacterium_qasimii	7	A,B,C,D,E,F,G
s__Algoriphagus_mannitolivorans	7	A,B,C,D,E,F,G
s__Bradyrhizobium_sp._DOA9	7	A,B,C,D,E,F,G
s__Desulfobacterium_autotrophicum	7	A,B,C,D,E,F,G
s__Aphanizomenon_flos-aquae	7	A,B,C,D,E,F,G
s__Deinococcus_misasensis	7	A,B,C,D,E,F,G
s__Sphingomonas_sp._35-24ZXX	7	A,B,C,D,E,F,G
s__Thioalkalivibrio_nitratireducens	7	A,B,C,D,E,F,G
s__Synechococcus_sp._PCC_7335	7	A,B,C,D,E,F,G
s__Congregibacter_litoralis	7	A,B,C,D,E,F,G
s__Vibrio_nigripulchritudo	7	A,B,C,D,E,F,G
s__Rickettsia_canadensis	7	A,B,C,D,E,F,G
s__Bradyrhizobium_sp._ORS_375	7	A,B,C,D,E,F,G
s__Chitinophaga_sp._JGI_0001002-D04	7	A,B,C,D,E,F,G
s__Bradyrhizobium_sp._YR681	7	A,B,C,D,E,F,G
s__Desulfosarcina_sp._BuS5	7	A,B,C,D,E,F,G
s__Oscillatoriales_cyanobacterium_JSC-12	7	A,B,C,D,E,F,G
s__Dactylosporangium_aurantiacum	7	A,B,C,D,E,F,G
s__Salinarimonas_rosea	7	A,B,C,D,E,F,G
s__Kribbella_catacumbae	7	A,B,C,D,E,F,G
s__Oxalobacteraceae_bacterium_JGI_0001004-K23	7	A,B,C,D,E,F,G
s__Comamonadaceae_bacterium_B1	7	A,B,C,D,E,F,G
s__Microbulbifer_agarilyticus	7	A,B,C,D,E,F,G
s__Nonlabens_ulvanivorans	7	A,B,C,D,E,F,G
s__Magnetospira_sp._QH-2	7	A,B,C,D,E,F,G
s__Kyrpidia_tusciae	7	A,B,C,D,E,F,G
s__Methylophilus_sp._1	5	A,B,C,D,E
s__Arenimonas_metalli	7	A,B,C,D,E,F,G
s__uncultured_bacterium_F41-01	7	A,B,C,D,E,F,G
s__Sphingobium_sp._YL23	7	A,B,C,D,E,F,G
s__Sphingobacterium_spiritivorum	7	A,B,C,D,E,F,G
s__Thauera_linaloolentis	7	A,B,C,D,E,F,G
s__Terasakiella_pusilla	7	A,B,C,D,E,F,G
s__Azorhizobium_caulinodans	7	A,B,C,D,E,F,G
s__Oscillatoria_sp._PCC_10802	7	A,B,C,D,E,F,G
s__Bradyrhizobium_sp._th.b2	7	A,B,C,D,E,F,G
s__Rubellimicrobium_mesophilum	7	A,B,C,D,E,F,G
s__Ralstonia_sp._5_2_56FAA	6	A,B,C,D,E,F
s__Rhodovibrio_salinarum	7	A,B,C,D,E,F,G
s__Streptomyces_rimosus	7	A,B,C,D,E,F,G
s__Gallionella_sp._SCGC_AAA018-N21	7	A,B,C,D,E,F,G
s__Luteimonas_mephitis	7	A,B,C,D,E,F,G
s__Leptolyngbya_sp._KIOST-1	7	A,B,C,D,E,F,G
s__Oxytricha_trifallax	7	A,B,C,D,E,F,G
s__Polymorphum_gilvum	7	A,B,C,D,E,F,G
s__Catelliglobosispora_koreensis	7	A,B,C,D,E,F,G
s__Nocardia_asteroides	7	A,B,C,D,E,F,G
s__Streptomyces_scabrisporus	7	A,B,C,D,E,F,G
s__Synechococcus_sp._WH_7803	7	A,B,C,D,E,F,G
s__Thermopetrobacter_sp._TC1	7	A,B,C,D,E,F,G
s__Trichinella_spiralis	7	A,B,C,D,E,F,G
s__Adhaeribacter_aquaticus	7	A,B,C,D,E,F,G
s__Thiorhodococcus_sp._AK35	7	A,B,C,D,E,F,G
s__Afipia_broomeae	7	A,B,C,D,E,F,G
s__Beggiatoa_sp._SS	7	A,B,C,D,E,F,G
s__Heliobacterium_modesticaldum	7	A,B,C,D,E,F,G
s__Coraliomargarita_sp._CAG:312	7	A,B,C,D,E,F,G
s__Methylobacterium_sp._GXF4	7	A,B,C,D,E,F,G
s__Marinobacter_hydrocarbonoclasticus	7	A,B,C,D,E,F,G
s__Massilia_alkalitolerans	7	A,B,C,D,E,F,G
s__Caulobacter_sp._AP07	7	A,B,C,D,E,F,G
s__Xylella_fastidiosa	7	A,B,C,D,E,F,G
s__Cronobacter_pulveris	7	A,B,C,D,E,F,G
s__Frankia_sp._EUN1f	7	A,B,C,D,E,F,G
s__Kutzneria_sp._744	7	A,B,C,D,E,F,G
s__Desulfatibacillum_aliphaticivorans	7	A,B,C,D,E,F,G
s__Pseudomonas_chlororaphis	7	A,B,C,D,E,F,G
s__Phaeospirillum_molischianum	7	A,B,C,D,E,F,G
s__Burkholderia_terrae	7	A,B,C,D,E,F,G
s__Pseudonocardia_asaccharolytica	7	A,B,C,D,E,F,G
s__Verrucomicrobia_bacterium_SCGC_AB-629-E09	7	A,B,C,D,E,F,G
s__Pseudoxanthomonas_spadix	7	A,B,C,D,E,F,G
s__Leptolyngbya_sp._PCC_6406	7	A,B,C,D,E,F,G
s__Vibrio_cholerae	7	A,B,C,D,E,F,G
s__Streptomyces_lividans	6	A,B,C,D,E,F
s__Cytophaga_hutchinsonii	7	A,B,C,D,E,F,G
s__Komagataeibacter_europaeus	7	A,B,C,D,E,F,G
s__Chroococcidiopsis_thermalis	7	A,B,C,D,E,F,G
s__Geoalkalibacter_ferrihydriticus	7	A,B,C,D,E,F,G
s__Geodermatophilus_obscurus	7	A,B,C,D,E,F,G
s__Paenibacillus_sp._VKM_B-2647	7	A,B,C,D,E,F,G
s__Oxalobacteraceae_bacterium_JGI_001010-B17	7	A,B,C,D,E,F,G
s__Bradyrhizobium_sp._BTAi1	7	A,B,C,D,E,F,G
s__Rhodopseudomonas_sp._B29	7	A,B,C,D,E,F,G
s__Variovorax_sp._JGI_0001014-H11	7	A,B,C,D,E,F,G
s__Thermodesulfovibrio_thiophilus	7	A,B,C,D,E,F,G
s__uncultured_phage_MedDCM-OCT-S05-C64	5	A,B,C,D,E
s__Micavibrio_aeruginosavorus	7	A,B,C,D,E,F,G
s__[Scytonema_hofmanni	7	A,B,C,D,E,F,G
s__Stenoxybacter_acetivorans	7	A,B,C,D,E,F,G
s__Caulobacter_sp._K31	7	A,B,C,D,E,F,G
s__Paenibacillus_sp._P1XP2	7	A,B,C,D,E,F,G
s__Desulfobulbus_propionicus	7	A,B,C,D,E,F,G
s__Pelobacter_seleniigenes	7	A,B,C,D,E,F,G
s__Labrenzia_sp._DG1229	7	A,B,C,D,E,F,G
s__Coccomyxa_subellipsoidea	7	A,B,C,D,E,F,G
s__uncultured_Desulfofustis_sp._PB-SRB1	7	A,B,C,D,E,F,G
s__Bordetella_avium	7	A,B,C,D,E,F,G
s__Actinotalea_fermentans	7	A,B,C,D,E,F,G
s__Mycobacterium_asiaticum	7	A,B,C,D,E,F,G
s__Oryza_sativa	7	A,B,C,D,E,F,G
s__Candidatus_Paracaedibacter_acanthamoebae	7	A,B,C,D,E,F,G
s__Paenibacillus_alginolyticus	7	A,B,C,D,E,F,G
s__Hymenobacter_swuensis	7	A,B,C,D,E,F,G
s__Jannaschia_sp._CCS1	7	A,B,C,D,E,F,G
s__Lysobacter_antibioticus	7	A,B,C,D,E,F,G
s__Leifsonia_aquatica	7	A,B,C,D,E,F,G
s__Desulfovirgula_thermocuniculi	7	A,B,C,D,E,F,G
s__Rhodococcus_sp._EsD8	7	A,B,C,D,E,F,G
s__Calothrix_sp._PCC_7507	7	A,B,C,D,E,F,G
s__Geobacter_pickeringii	7	A,B,C,D,E,F,G
s__Afipia_birgiae	7	A,B,C,D,E,F,G
s__Devosia_sp._DBB001	7	A,B,C,D,E,F,G
s__Actinoplanes_globisporus	7	A,B,C,D,E,F,G
s__Leptospirillum_ferrodiazotrophum	7	A,B,C,D,E,F,G
s__Kibdelosporangium_aridum	7	A,B,C,D,E,F,G
s__Acidithiobacillus_ferrivorans	7	A,B,C,D,E,F,G
s__SAR324_cluster_bacterium_SCGC_AAA240-J09	7	A,B,C,D,E,F,G
s__Smithella_sp._SC_K08D17	7	A,B,C,D,E,F,G
s__Methylomonas_denitrificans	7	A,B,C,D,E,F,G
s__Methylohalobius_crimeensis	7	A,B,C,D,E,F,G
s__Xanthomonas_citri	7	A,B,C,D,E,F,G
s__alpha_proteobacterium_RS24	7	A,B,C,D,E,F,G
s__Reticulomyxa_filosa	7	A,B,C,D,E,F,G
s__Nocardia_cyriacigeorgica	7	A,B,C,D,E,F,G
s__Acyrthosiphon_pisum	7	A,B,C,D,E,F,G
s__Rickettsia_massiliae	7	A,B,C,D,E,F,G
s__Brevundimonas_subvibrioides	7	A,B,C,D,E,F,G
s__Microcoleus_vaginatus	7	A,B,C,D,E,F,G
s__Ammonifex_degensii	7	A,B,C,D,E,F,G
s__Turneriella_parva	7	A,B,C,D,E,F,G
s__Johnsonella_ignava	7	A,B,C,D,E,F,G
s__Oscillatoria_nigro-viridis	7	A,B,C,D,E,F,G
s__Pseudomonas_balearica	7	A,B,C,D,E,F,G
s__Prolixibacter_bellariivorans	7	A,B,C,D,E,F,G
s__Pelagibaca_bermudensis	7	A,B,C,D,E,F,G
s__Aeromonas_salmonicida	7	A,B,C,D,E,F,G
s__Gloeocapsa_sp._PCC_73106	7	A,B,C,D,E,F,G
s__Fodinicurvata_fenggangensis	7	A,B,C,D,E,F,G
s__Sphingomonas_echinoides	7	A,B,C,D,E,F,G
s__Methylosinus_trichosporium	7	A,B,C,D,E,F,G
s__Novispirillum_itersonii	7	A,B,C,D,E,F,G
s__Acinetobacter_johnsonii	7	A,B,C,D,E,F,G
s__Bergeyella_zoohelcum	7	A,B,C,D,E,F,G
s__Leadbetterella_byssophila	7	A,B,C,D,E,F,G
s__Candidatus_Odyssella_thessalonicensis	7	A,B,C,D,E,F,G
s__Nakamurella_multipartita	7	A,B,C,D,E,F,G
s__Burkholderia_phymatum	7	A,B,C,D,E,F,G
s__Corynebacterium-like_bacterium_B27	7	A,B,C,D,E,F,G
s__Methylomicrobium_alcaliphilum	7	A,B,C,D,E,F,G
s__uncultured_bacterium_A1Q1_fos_1246	5	A,B,C,D,E
s__Lysobacter_daejeonensis	7	A,B,C,D,E,F,G
s__Clostridium_botulinum	7	A,B,C,D,E,F,G
s__Verrucomicrobium_sp._3C	7	A,B,C,D,E,F,G
s__marine_gamma_proteobacterium_HTCC2080	7	A,B,C,D,E,F,G
s__Mycobacterium_intracellulare	7	A,B,C,D,E,F,G
s__Arthrospira_platensis	7	A,B,C,D,E,F,G
s__Methyloversatilis_sp._NVD	7	A,B,C,D,E,F,G
s__Desulfobulbus_sp._Tol-SR	7	A,B,C,D,E,F,G
s__Thiocystis_violascens	7	A,B,C,D,E,F,G
s__Burkholderia_sp._MP-1	7	A,B,C,D,E,F,G
s__Thiomonas_sp._FB-6	7	A,B,C,D,E,F,G
s__Amphimedon_queenslandica	7	A,B,C,D,E,F,G
s__Candidatus_Puniceispirillum_marinum	7	A,B,C,D,E,F,G
s__gamma_proteobacterium_SCGC_AB-629-P17	7	A,B,C,D,E,F,G
s__Gemmobacter_nectariphilus	7	A,B,C,D,E,F,G
s__Sphingomonas_sp._YL-JM2C	7	A,B,C,D,E,F,G
s__uncultured_Acidobacteriales_bacterium_HF0200_23L05	6	A,B,C,D,E,F
s__Afifella_pfennigii	7	A,B,C,D,E,F,G
s__Geitlerinema_sp._PCC_7407	7	A,B,C,D,E,F,G
s__Methanosarcina_acetivorans	7	A,B,C,D,E,F,G
s__Pseudoduganella_violaceinigra	7	A,B,C,D,E,F,G
s__Herbaspirillum_sp._GW103	7	A,B,C,D,E,F,G
s__Rhodanobacter_denitrificans	7	A,B,C,D,E,F,G
s__Janthinobacterium_sp._CG3	7	A,B,C,D,E,F,G
s__uncultured_marine_microorganism_HF4000_009L19	7	A,B,C,D,E,F,G
s__Methylomarinum_vadi	7	A,B,C,D,E,F,G
s__Streptomyces_pyridomyceticus	7	A,B,C,D,E,F,G
s__Synechococcus_sp._PCC_7502	7	A,B,C,D,E,F,G
s__Legionella_drancourtii	7	A,B,C,D,E,F,G
s__Methylovulum_miyakonense	7	A,B,C,D,E,F,G
s__Glycine_max	7	A,B,C,D,E,F,G
s__Burkholderia_phenoliruptrix	7	A,B,C,D,E,F,G
s__Sneathiella_glossodoripedis	7	A,B,C,D,E,F,G
s__Brevundimonas_bacteroides	7	A,B,C,D,E,F,G
s__Fischerella_sp._PCC_9605	7	A,B,C,D,E,F,G
s__Shinella_sp._DD12	7	A,B,C,D,E,F,G
s__Desulfobulbus_japonicus	7	A,B,C,D,E,F,G
s__alpha_proteobacterium_SCGC_AAA288-N07	7	A,B,C,D,E,F,G
s__Andreprevotia_chitinilytica	7	A,B,C,D,E,F,G
s__alpha_proteobacterium_Q-1	7	A,B,C,D,E,F,G
s__Desulfurivibrio_alkaliphilus	7	A,B,C,D,E,F,G
s__Frankia_sp._EAN1pec	7	A,B,C,D,E,F,G
s__Marinimicrobia_bacterium_SCGC_AAA257-N23	7	A,B,C,D,E,F,G
s__Cyclobacterium_marinum	7	A,B,C,D,E,F,G
s__Providencia_rettgeri	7	A,B,C,D,E,F,G
s__Latescibacteria_bacterium_SCGC_AAA252-B13	7	A,B,C,D,E,F,G
s__Aneurinibacillus_migulanus	7	A,B,C,D,E,F,G
s__Bradyrhizobium_sp._Cp5.3	7	A,B,C,D,E,F,G
s__Hyphomonas_sp._CY54-11-8	7	A,B,C,D,E,F,G
s__Rhodanobacter_fulvus	7	A,B,C,D,E,F,G
s__Cryptosporangium_arvum	7	A,B,C,D,E,F,G
s__Fusobacterium_nucleatum	7	A,B,C,D,E,F,G
s__Solenopsis_invicta	7	A,B,C,D,E,F,G
s__Agrobacterium_rhizogenes	7	A,B,C,D,E,F,G
s__Aerophobetes_bacterium_SCGC_AAA255-F10	7	A,B,C,D,E,F,G
s__uncultured_Acidobacteria_bacterium_A12	6	A,B,C,D,E,F
s__Rhodanobacter_sp._115	7	A,B,C,D,E,F,G
s__uncultured_Flavobacteriia_bacterium	7	A,B,C,D,E,F,G
s__Burkholderia_graminis	7	A,B,C,D,E,F,G
s__Tetrasphaera_elongata	7	A,B,C,D,E,F,G
s__Desulfonatronospira_thiodismutans	7	A,B,C,D,E,F,G
s__Sphingobium_sp._C100	7	A,B,C,D,E,F,G
s__Marinobacter_lipolyticus	7	A,B,C,D,E,F,G
s__Paenibacillus_polymyxa	7	A,B,C,D,E,F,G
s__Bradyrhizobium_sp._ORS_278	7	A,B,C,D,E,F,G
s__Pseudomonas_chloritidismutans	7	A,B,C,D,E,F,G
s__Mesorhizobium_sp._L48C026A00	7	A,B,C,D,E,F,G
s__Nitratireductor_pacificus	7	A,B,C,D,E,F,G
s__Desulfobacula_sp._TS	7	A,B,C,D,E,F,G
s__Bursaphelenchus_xylophilus	5	A,B,E,F,G
s__Nitrosococcus_watsonii	7	A,B,C,D,E,F,G
s__Oligotropha_carboxidovorans	7	A,B,C,D,E,F,G
s__Patulibacter_americanus	7	A,B,C,D,E,F,G
s__Patulibacter_minatonensis	7	A,B,C,D,E,F,G
s__Sphingopyxis_baekryungensis	7	A,B,C,D,E,F,G
s__Desmospora_sp._8437	7	A,B,C,D,E,F,G
s__Cyclotella_meneghiniana	7	A,B,C,D,E,F,G
s__Smithella_sp._F21	7	A,B,C,D,E,F,G
s__Xenococcus_sp._PCC_7305	7	A,B,C,D,E,F,G
s__Burkholderia_sp._RPE64	7	A,B,C,D,E,F,G
s__Verrucomicrobia_bacterium_SCGC_AAA300-N18	7	A,B,C,D,E,F,G
s__Burkholderia_phage_AH2	5	A,B,D,E,G
s__Deinococcus-Thermus_bacterium_JGI_0000112-G17	7	A,B,C,D,E,F,G
s__Sphingomonas_astaxanthinifaciens	7	A,B,C,D,E,F,G
s__Chloroflexus_sp._Y-396-1	7	A,B,C,D,E,F,G
s__Thalassobacter_sp._16PALIMAR09	7	A,B,C,D,E,F,G
s__Pleurocapsa_minor	7	A,B,C,D,E,F,G
s__Blastococcus_saxobsidens	7	A,B,C,D,E,F,G
s__Candidatus_Rickettsia_asemboensis	7	A,B,C,D,E,F,G
s__Nocardia_brasiliensis	7	A,B,C,D,E,F,G
s__Raphidiopsis_brookii	7	A,B,C,D,E,F,G
s__Hyphomonas_polymorpha	7	A,B,C,D,E,F,G
s__Verrucomicrobia_bacterium_SCGC_AAA300-O17	7	A,B,C,D,E,F,G
s__Verrucomicrobia_bacterium_SCGC_AAA164-M04	7	A,B,C,D,E,F,G
s__Sporomusa_ovata	7	A,B,C,D,E,F,G
s__Paenibacillus_sophorae	7	A,B,C,D,E,F,G
s__Chromobacterium_piscinae	7	A,B,C,D,E,F,G
s__Thioalkalivibrio_thiocyanodenitrificans	7	A,B,C,D,E,F,G
s__Synechococcus_phage_S-CBP4	6	A,B,C,D,E,F
s__uncultured_bacterium_293	7	A,B,C,D,E,F,G
s__Methylosinus_sp._PW1	7	A,B,C,D,E,F,G
s__Dyadobacter_crusticola	7	A,B,C,D,E,F,G
s__Lyngbya_aestuarii	7	A,B,C,D,E,F,G
s__Nitrobacter_hamburgensis	7	A,B,C,D,E,F,G
s__Thiobacillus_prosperus	7	A,B,C,D,E,F,G
s__Kribbella_flavida	7	A,B,C,D,E,F,G
s__Desulfobacter_curvatus	7	A,B,C,D,E,F,G
s__Enterobacter_phage_Enc34	1	A
s__Richelia_intracellularis	7	A,B,C,D,E,F,G
s__Paenibacillus_alvei	7	A,B,C,D,E,F,G
s__WS1_bacterium_JGI_0000059-K21	7	A,B,C,D,E,F,G
s__Pannonibacter_phragmitetus	7	A,B,C,D,E,F,G
s__Xanthomonas_oryzae	7	A,B,C,D,E,F,G
s__Pseudanabaena_sp._PCC_7367	7	A,B,C,D,E,F,G
s__Methylobacterium_aquaticum	7	A,B,C,D,E,F,G
s__Hydrogenivirga_sp._128-5-R1-1	7	A,B,C,D,E,F,G
s__Synechococcus_sp._RS9916	7	A,B,C,D,E,F,G
s__Kordiimonas_gwangyangensis	7	A,B,C,D,E,F,G
s__Anaeromyxobacter_sp._K	7	A,B,C,D,E,F,G
s__Stackebrandtia_nassauensis	7	A,B,C,D,E,F,G
s__Burkholderia_sp._TJI49	7	A,B,C,D,E,F,G
s__Cyclobacteriaceae_bacterium_AK24	7	A,B,C,D,E,F,G
s__Solitalea_canadensis	7	A,B,C,D,E,F,G
s__Strongylocentrotus_purpuratus	7	A,B,C,D,E,F,G
s__Peptococcaceae_bacterium_BICA1-8	7	A,B,C,D,E,F,G
s__Methanosarcina_mazei	7	A,B,C,D,E,F,G
s__Roseibium_sp._TrichSKD4	7	A,B,C,D,E,F,G
s__Methylobacterium_sp._B34	7	A,B,C,D,E,F,G
s__Desulfuromonas_acetoxidans	7	A,B,C,D,E,F,G
s__Bradyrhizobium_liaoningense	7	A,B,C,D,E,F,G
s__Sphingomonas_sp._37zxx	7	A,B,C,D,E,F,G
s__Melitea_salexigens	6	A,B,C,D,E,F
s__gamma_proteobacterium_HIMB30	6	A,B,C,D,E,F
s__Frankia_symbiont_of_Datisca_glomerata	7	A,B,C,D,E,F,G
s__Sphingobium_sp._Ant17	7	A,B,C,D,E,F,G
s__Desulfitibacter_alkalitolerans	7	A,B,C,D,E,F,G
s__Mycobacterium_marinum	7	A,B,C,D,E,F,G
s__Variovorax_sp._JGI_0001013-M04	7	A,B,C,D,E,F,G
s__Selaginella_moellendorffii	7	A,B,C,D,E,F,G
s__Sphingomonas_elodea	7	A,B,C,D,E,F,G
s__uncultured_marine_thaumarchaeote_AD1000_06_A03	6	A,B,C,D,E,F
s__Moumouvirus	7	A,B,C,D,E,F,G
s__Desulfobulbus_mediterraneus	7	A,B,C,D,E,F,G
s__Collinsella_aerofaciens	7	A,B,C,D,E,F,G
s__Alteromonas_macleodii	7	A,B,C,D,E,F,G
s__Thiomonas_sp._FB-Cd	7	A,B,C,D,E,F,G
s__Xylella_phage_Salvo	5	A,B,C,D,E
s__Anaerophaga_thermohalophila	7	A,B,C,D,E,F,G
s__Geobacter_bemidjiensis	7	A,B,C,D,E,F,G
s__Salicola_phage_CGphi29	6	A,B,C,D,E,G
s__Volvox_carteri	7	A,B,C,D,E,F,G
s__Marine_Group_II_euryarchaeote_SCGC_AB-629-J06	7	A,B,C,D,E,F,G
s__Piscirickettsia_salmonis	7	A,B,C,D,E,F,G
s__Bradyrhizobiaceae_bacterium_SG-6C	7	A,B,C,D,E,F,G
s__Desulfotignum_phosphitoxidans	7	A,B,C,D,E,F,G
s__Taylorella_asinigenitalis	7	A,B,C,D,E,F,G
s__Burkholderia_sp._BT03	7	A,B,C,D,E,F,G
s__Ixodes_scapularis	7	A,B,C,D,E,F,G
s__uncultured_Acidobacteria_bacterium_A3	5	A,B,C,D,E
s__Draconibacterium_orientale	7	A,B,C,D,E,F,G
s__Bacteroides_fragilis	7	A,B,C,D,E,F,G
s__Lechevalieria_aerocolonigenes	7	A,B,C,D,E,F,G
s__Dethiobacter_alkaliphilus	7	A,B,C,D,E,F,G
s__Gluconacetobacter_diazotrophicus	7	A,B,C,D,E,F,G
s__Nitrobacter_sp._Nb-311A	7	A,B,C,D,E,F,G
s__Arenimonas_donghaensis	7	A,B,C,D,E,F,G
s__Nostoc_sp._PCC_7524	7	A,B,C,D,E,F,G
s__Pseudonocardia_spinosispora	7	A,B,C,D,E,F,G
s__Cupriavidus_sp._UYPR2.512	7	A,B,C,D,E,F,G
s__Zea_mays	7	A,B,C,D,E,F,G
s__Desulfocapsa_sulfexigens	7	A,B,C,D,E,F,G
s__Streptomyces_sp._AA4	7	A,B,C,D,E,F,G
s__Campylobacter_coli	7	A,B,C,D,E,F,G
s__Chondrus_crispus	7	A,B,C,D,E,F,G
s__Sphingomonas_sp._URHD0057	7	A,B,C,D,E,F,G
s__Oceanicola_sp._MCTG156(1a)	7	A,B,C,D,E,F,G
s__alpha_proteobacterium_SCGC_AAA288-E13	6	A,B,C,D,E,F
s__Streptomyces_sp._AcH_505	7	A,B,C,D,E,F,G
s__Thioalkalivibrio_thiocyanoxidans	7	A,B,C,D,E,F,G
s__Solimonas_soli	7	A,B,C,D,E,F,G
s__Thauera_sp._28	7	A,B,C,D,E,F,G
s__Indibacter_alkaliphilus	7	A,B,C,D,E,F,G
s__Kibdelosporangium_sp._MJ126-NF4	7	A,B,C,D,E,F,G
s__Runella_zeae	7	A,B,C,D,E,F,G
s__gamma_proteobacterium_HTCC2207	6	A,B,C,D,E,F
s__EBPR_podovirus_1	6	A,B,C,D,E,F
s__Thermomonospora_curvata	7	A,B,C,D,E,F,G
s__uncultured_bacterium_1114	5	A,B,C,D,E
s__Mariniradius_saccharolyticus	7	A,B,C,D,E,F,G
s__Smithella_sp._SCADC	7	A,B,C,D,E,F,G
s__Brucella_suis	7	A,B,C,D,E,F,G
s__Colwellia_psychrerythraea	7	A,B,C,D,E,F,G
s__Leifsonia_xyli	7	A,B,C,D,E,F,G
s__Bradyrhizobium_diazoefficiens	7	A,B,C,D,E,F,G
s__Caulobacter_phage_Cr30	7	A,B,C,D,E,F,G
s__Desulfovibrio_vulgaris	7	A,B,C,D,E,F,G
s__Nocardioidaceae_bacterium_Broad-1	7	A,B,C,D,E,F,G
s__Chlamydia_sp._Diamant	7	A,B,C,D,E,F,G
s__Geodermatophilaceae_bacterium_URHB0062	7	A,B,C,D,E,F,G
s__Serratia_marcescens	7	A,B,C,D,E,F,G
s__Methylophaga_thiooxydans	7	A,B,C,D,E,F,G
s__Geitlerinema_sp._PCC_7105	7	A,B,C,D,E,F,G
s__Rheinheimera_nanhaiensis	7	A,B,C,D,E,F,G
s__Idiomarinaceae_phage_1N2-2	6	A,B,C,D,E,F
s__Hymenobacter_sp._IS2118	7	A,B,C,D,E,F,G
s__Thiomonas_intermedia	6	A,B,C,D,E,F
s__Ensifer_adhaerens	7	A,B,C,D,E,F,G
s__Sulfobacillus_acidophilus	7	A,B,C,D,E,F,G
s__Actinomyces_odontolyticus	7	A,B,C,D,E,F,G
s__Feldmannia_irregularis_virus_a	6	A,B,C,E,F,G
s__Spirosoma_panaciterrae	7	A,B,C,D,E,F,G
s__Asticcacaulis_sp._YBE204	7	A,B,C,D,E,F,G
s__Pseudogulbenkiania_sp._NH8B	7	A,B,C,D,E,F,G
s__Ensifer_sp._JGI_0001011-A08	6	A,B,C,D,E,G
s__Thioploca_ingrica	7	A,B,C,D,E,F,G
s__Microvirgula_aerodenitrificans	7	A,B,C,D,E,F,G
s__Capnocytophaga_canimorsus	7	A,B,C,D,E,F,G
s__Beijerinckia_indica	7	A,B,C,D,E,F,G
s__Balneola_vulgaris	7	A,B,C,D,E,F,G
s__endosymbiont_of_Acanthamoeba_sp._UWC8	7	A,B,C,D,E,F,G
s__Pelodictyon_luteolum	7	A,B,C,D,E,F,G
s__Marine_gokushovirus	7	A,B,C,D,E,F,G
s__Sphingomonas_sp._SKA58	7	A,B,C,D,E,F,G
s__Verrucomicrobia_bacterium_SCGC_AAA300-K03	7	A,B,C,D,E,F,G
s__Chitinilyticum_litopenaei	7	A,B,C,D,E,F,G
s__uncultured_bacterium_A1Q1_fos_485	4	A,B,D,E
s__Clostridium_sp._CAG:813	7	A,B,C,D,E,F,G
s__Oxalobacteraceae_bacterium_AB_14	7	A,B,C,D,E,F,G
s__Defluviimonas_sp._20V17	7	A,B,C,D,E,F,G
s__Flavobacterium_psychrophilum	7	A,B,C,D,E,F,G
s__Desulfosporosinus_sp._OT	7	A,B,C,D,E,F,G
s__Acetonema_longum	7	A,B,C,D,E,F,G
s__Delftia_tsuruhatensis	7	A,B,C,D,E,F,G
s__Syntrophothermus_lipocalidus	7	A,B,C,D,E,F,G
s__Actinoplanes_subtropicus	7	A,B,C,D,E,F,G
s__Corynebacterium_variabile	7	A,B,C,D,E,F,G
s__Simiduia_agarivorans	7	A,B,C,D,E,F,G
s__Calothrix_parietina	7	A,B,C,D,E,F,G
s__Actinoplanes_missouriensis	7	A,B,C,D,E,F,G
s__Planktothrix_prolifica	7	A,B,C,D,E,F,G
s__Burkholderiales_bacterium_JGI_0001002-H06	7	A,B,C,D,E,F,G
s__Methylocella_silvestris	7	A,B,C,D,E,F,G
s__Criblamydia_sequanensis	7	A,B,C,D,E,F,G
s__gamma_proteobacterium_NOR5-3	7	A,B,C,D,E,F,G
s__Rivularia_sp._PCC_7116	7	A,B,C,D,E,F,G
s__Herbaspirillum_sp._RV1423	7	A,B,C,D,E,F,G
s__Hyphomonas_johnsonii	7	A,B,C,D,E,F,G
s__Micrococcus_luteus	7	A,B,C,D,E,F,G
s__uncultured_proteobacterium_DelRiverFos06H03	6	A,B,C,D,E,F
s__Cupriavidus_sp._JGI_0001016-D21	7	A,B,C,D,E,F,G
s__Cytophaga_aurantiaca	7	A,B,C,D,E,F,G
s__Bradyrhizobium_sp._JGI_0001002-A22	7	A,B,C,D,E,F,G
s__Methylopila_sp._73B	7	A,B,C,D,E,F,G
s__Dolichospermum_circinale	7	A,B,C,D,E,F,G
s__endosymbiont_of_Tevnia_jerichonana	7	A,B,C,D,E,F,G
s__Mesorhizobium_amorphae	7	A,B,C,D,E,F,G
s__Arenimonas_composti	7	A,B,C,D,E,F,G
s__Maricaulis_maris	7	A,B,C,D,E,F,G
s__Nocardia_jiangxiensis	7	A,B,C,D,E,F,G
s__Nocardioides_halotolerans	7	A,B,C,D,E,F,G
s__Pelodictyon_phaeoclathratiforme	7	A,B,C,D,E,F,G
s__Variovorax_sp._JGI_0001011-P21	7	A,B,C,D,E,F,G
s__Bacteriovorax_sp._Seq25_V	7	A,B,C,D,E,F,G
s__Variovorax_sp._JGI_0001020-M05	7	A,B,C,D,E,F,G
s__Oncorhynchus_mykiss	7	A,B,C,D,E,F,G
s__Sphingomonas_sp._BHC-A	7	A,B,C,D,E,F,G
s__alpha_proteobacterium_JLT2015	7	A,B,C,D,E,F,G
s__EBPR_siphovirus_1	5	A,B,C,D,E
s__Clostridium_sp._CAG:715	7	A,B,C,D,E,F,G
s__uncultured_bacterium_A1Q1_fos_2101	6	A,B,C,D,E,F
s__Terracoccus_sp._273MFTsu3.1	7	A,B,C,D,E,F,G
s__Heterocapsa_triquetra	5	A,B,E,F,G
s__Candidatus_Amoebophilus_asiaticus	7	A,B,C,D,E,F,G
s__Algoriphagus_terrigena	7	A,B,C,D,E,F,G
s__Promicromonosporaceae_bacterium_W15	7	A,B,C,D,E,F,G
s__Acinetobacter_sp._CAG:196	7	A,B,C,D,E,F,G
s__Desulfobulbus_elongatus	7	A,B,C,D,E,F,G
s__Desulfovibrio_desulfuricans	7	A,B,C,D,E,F,G
s__Nitrobacter_winogradskyi	7	A,B,C,D,E,F,G
s__Ochrobactrum_anthropi	7	A,B,C,D,E,F,G
s__Actinomadura_madurae	7	A,B,C,D,E,F,G
s__Rickettsiales_bacterium_Ac37b	7	A,B,C,D,E,F,G
s__Clostridium_sp._CAG:967	7	A,B,C,D,E,F,G
s__Staphylococcus_aureus	7	A,B,C,D,E,F,G
s__Peptococcaceae_bacterium_BICA1-7	7	A,B,C,D,E,F,G
s__uncultured_Mediterranean_phage_MEDS5_group	5	A,B,C,D,E
s__Intrasporangium_chromatireducens	7	A,B,C,D,E,F,G
s__Geodermatophilaceae_bacterium_URHB0048	7	A,B,C,D,E,F,G
s__Afipia_clevelandensis	7	A,B,C,D,E,F,G
s__uncultured_Mediterranean_phage_MEDS1_group	6	A,B,C,D,E,F
s__Clostridium_ultunense	7	A,B,C,D,E,F,G
s__Burkholderia_sordidicola	7	A,B,C,D,E,F,G
s__Pseudomonas_pseudoalcaligenes	7	A,B,C,D,E,F,G
s__Cupriavidus_sp._IDO	7	A,B,C,D,E,F,G
s__Actinoplanes_friuliensis	7	A,B,C,D,E,F,G
s__uncultured_bacterium_A1Q1_fos_515	6	A,B,C,D,E,F
s__Giardia_intestinalis	7	A,B,C,D,E,F,G
s__Leptospira_inadai	7	A,B,C,D,E,F,G
s__Pseudoalteromonas_distincta	4	A,B,D,E
s__Marinobacter_sp._BSs20148	7	A,B,C,D,E,F,G
s__Bacillus_halodurans	7	A,B,C,D,E,F,G
s__Rudanella_lutea	7	A,B,C,D,E,F,G
s__Brachyspira_sp._CAG:484	7	A,B,C,D,E,F,G
s__Pseudomonas_mandelii	7	A,B,C,D,E,F,G
s__Thiomonas_arsenitoxydans	7	A,B,C,D,E,F,G
s__Botryobasidium_botryosum	7	A,B,C,D,E,F,G
s__Algoriphagus_machipongonensis	7	A,B,C,D,E,F,G
s__Thalassospira_profundimaris	7	A,B,C,D,E,F,G
s__Burkholderia_pyrrocinia	7	A,B,C,D,E,F,G
s__Massilia_sp._9096	7	A,B,C,D,E,F,G
s__uncultured_bacterium_148	6	A,B,C,D,E,F
s__Diaphorina_citri	7	A,B,C,D,E,F,G
s__Devosia_sp._LC5	7	A,B,C,D,E,F,G
s__uncultured_bacterium_A1Q1_fos_2111	6	A,B,C,D,E,F
s__Xanthomonas_albilineans	7	A,B,C,D,E,F,G
s__Elaeis_guineensis	7	A,B,C,D,E,F,G
s__Nocardiopsis_gilva	7	A,B,C,D,E,F,G
s__Oscillatoria_acuminata	7	A,B,C,D,E,F,G
s__Desulfotomaculum_acetoxidans	7	A,B,C,D,E,F,G
s__Mycobacterium_vaccae	7	A,B,C,D,E,F,G
s__Thioalkalivibrio_sp._ALJ17	7	A,B,C,D,E,F,G
s__Smithella_sp._D17	7	A,B,C,D,E,F,G
s__Desulfobacter_postgatei	7	A,B,C,D,E,F,G
s__Thauera_sp._SWB20	6	A,B,C,D,E,F
s__Pedobacter_agri	7	A,B,C,D,E,F,G
s__Candidatus_Protochlamydia_amoebophila	7	A,B,C,D,E,F,G
s__Methylocapsa_acidiphila	7	A,B,C,D,E,F,G
s__Candidatus_Glomeribacter_gigasporarum	7	A,B,C,D,E,F,G
s__alpha_proteobacterium_SCGC_AAA240-E13	7	A,B,C,D,E,F,G
s__Ralstonia_sp._U2	6	A,B,C,D,E,F
s__Desulfotomaculum_sp._BICA1-6	7	A,B,C,D,E,F,G
s__Rhizobacter_sp._JGI_0001009-E21	7	A,B,C,D,E,F,G
s__Variovorax_sp._JGI_0001016-M12	5	A,B,C,D,E
s__Cellulomonas_cellasea	7	A,B,C,D,E,F,G
s__Tannerella_sp._oral_taxon_BU063	7	A,B,C,D,E,F,G
s__Rhizobium_sp._LPU83	7	A,B,C,D,E,F,G
s__Nostoc_sp._PCC_7107	7	A,B,C,D,E,F,G
s__Burkholderia_dilworthii	7	A,B,C,D,E,F,G
s__Frankia_sp._QA3	7	A,B,C,D,E,F,G
s__Clostridiales_bacterium_DRI-13	7	A,B,C,D,E,F,G
s__Calothrix_sp._336/3	7	A,B,C,D,E,F,G
s__Arabis_alpina	7	A,B,C,D,E,F,G
s__Sphingobium_sp._HDIP04	7	A,B,C,D,E,F,G
s__Aurantimonas_manganoxydans	7	A,B,C,D,E,F,G
s__Maritimibacter_alkaliphilus	7	A,B,C,D,E,F,G
s__Ancylobacter_sp._FA202	7	A,B,C,D,E,F,G
s__uncultured_bacterium_A1Q1_fos_2004	4	A,B,D,E
s__Sphingobium_quisquiliarum	7	A,B,C,D,E,F,G
s__Desulfobacula_toluolica	7	A,B,C,D,E,F,G
s__Desulfovibrio_sp._X2	7	A,B,C,D,E,F,G
s__Azotobacter_chroococcum	7	A,B,C,D,E,F,G
s__Ectothiorhodospira_sp._PHS-1	7	A,B,C,D,E,F,G
s__Methylocapsa_aurea	7	A,B,C,D,E,F,G
s__Tolumonas_auensis	7	A,B,C,D,E,F,G
s__alpha_proteobacterium_SCGC_AAA288-G21	7	A,B,C,D,E,F,G
s__Paracoccus_denitrificans	7	A,B,C,D,E,F,G
s__Celeribacter_phage_P12053L	6	A,B,C,D,E,F
s__Desulfonatronum_lacustre	7	A,B,C,D,E,F,G
s__Segniliparus_rugosus	7	A,B,C,D,E,F,G
s__Photorhabdus_luminescens	7	A,B,C,D,E,F,G
s__Rhizoctonia_solani	7	A,B,C,D,E,F,G
s__Hamadaea_tsunoensis	7	A,B,C,D,E,F,G
s__Deinococcus_phoenicis	7	A,B,C,D,E,F,G
s__Chloroflexus_aurantiacus	7	A,B,C,D,E,F,G
s__Blastococcus_sp._URHD0036	7	A,B,C,D,E,F,G
s__delta_proteobacterium_JGI_0000059-J07	7	A,B,C,D,E,F,G
s__uncultured_crenarchaeote_MCG	4	A,B,D,E
s__Actinoplanes_sp._SE50/110	7	A,B,C,D,E,F,G
s__Hyphomonas_adhaerens	7	A,B,C,D,E,F,G
s__Candidatus_Caldiarchaeum_subterraneum	7	A,B,C,D,E,F,G
s__Pseudomonas_syringae_group_genomosp._3	7	A,B,C,D,E,F,G
s__Aminicenantes_bacterium_SCGC_AAA255-E10	7	A,B,C,D,E,F,G
s__alpha_proteobacterium_SCGC_AB-629-G21	7	A,B,C,D,E,F,G
s__Pseudomonas_protegens	7	A,B,C,D,E,F,G
s__Flavobacterium_enshiense	7	A,B,C,D,E,F,G
s__Ochrobactrum_intermedium	7	A,B,C,D,E,F,G
s__Bacillus_coagulans	7	A,B,C,D,E,F,G
s__Anabaena_cylindrica	7	A,B,C,D,E,F,G
s__Methylomonas_sp._11b	7	A,B,C,D,E,F,G
s__Naegleria_gruberi	7	A,B,C,D,E,F,G
s__Phaeocystis_globosa_virus	7	A,B,C,D,E,F,G
s__Hoeflea_sp._BAL378	7	A,B,C,D,E,F,G
s__Microvirga_flocculans	7	A,B,C,D,E,F,G
s__Vibrio_phage_VH-P22	5	A,B,C,D,E
s__Deinococcus_maricopensis	7	A,B,C,D,E,F,G
s__Microlunatus_phosphovorus	7	A,B,C,D,E,F,G
s__Spirosoma_luteum	7	A,B,C,D,E,F,G
s__Variovorax_sp._HH01	6	A,B,C,D,E,F
s__Candidatus_Hydrogenedens_terephthalicus	7	A,B,C,D,E,F,G
s__Deinococcus_pimensis	7	A,B,C,D,E,F,G
s__Marichromatium_purpuratum	7	A,B,C,D,E,F,G
s__Cecembia_lonarensis	7	A,B,C,D,E,F,G
s__Pleomorphomonas_koreensis	7	A,B,C,D,E,F,G
s__Leptospira_noguchii	7	A,B,C,D,E,F,G
s__BRC1_bacterium_SCGC_AAA252-M09	7	A,B,C,D,E,F,G
s__Chryseobacterium_sp._P1-3	7	A,B,C,D,E,F,G
s__Verrucomicrobia_bacterium_LP2A	7	A,B,C,D,E,F,G
s__Zamilon_virophage	7	A,B,C,D,E,F,G
s__Desulfovermiculus_halophilus	7	A,B,C,D,E,F,G
s__Pontibacter_actiniarum	7	A,B,C,D,E,F,G
s__Holospora_obtusa	7	A,B,C,D,E,F,G
s__Asticcacaulis_biprosthecium	7	A,B,C,D,E,F,G
s__Variovorax_sp._JGI_0001013-B23	5	A,B,C,D,E
s__Hahella_ganghwensis	7	A,B,C,D,E,F,G
s__Acetothermia_bacterium_SCGC_AAA255-C06	7	A,B,C,D,E,F,G
s__Devosia_sp._17-2-E-8	6	A,B,C,D,E,F
s__Geobacter_sp._M21	7	A,B,C,D,E,F,G
s__Thioalkalivibrio_sp._HK1	7	A,B,C,D,E,F,G
s__Deinococcus_deserti	7	A,B,C,D,E,F,G
s__Synechococcus_phage_S-SSM7	7	A,B,C,D,E,F,G
s__Asticcacaulis_sp._AC402	7	A,B,C,D,E,F,G
s__Actinoplanes_sp._N902-109	7	A,B,C,D,E,F,G
s__Chlorobium_limicola	7	A,B,C,D,E,F,G
s__Cucumibacter_marinus	7	A,B,C,D,E,F,G
s__Spongiibacter_tropicus	7	A,B,C,D,E,F,G
s__uncultured_alpha_proteobacterium_HF0010_13E22	7	A,B,C,D,E,F,G
s__Effusibacillus_pohliae	7	A,B,C,D,E,F,G
s__Acidovorax_oryzae	6	A,B,C,D,E,G
s__Alicyclobacillus_macrosporangiidus	7	A,B,C,D,E,F,G
s__Dyadobacter_alkalitolerans	7	A,B,C,D,E,F,G
s__Marinobacter_algicola	7	A,B,C,D,E,F,G
s__Asticcacaulis_excentricus	7	A,B,C,D,E,F,G
s__Alicyclobacillus_acidoterrestris	7	A,B,C,D,E,F,G
s__Sphingomonas_sp._ATCC_31555	7	A,B,C,D,E,F,G
s__gamma_proteobacterium_SCGC_AB-629-K02	5	A,B,C,D,E
s__Pseudomonas_fuscovaginae	7	A,B,C,D,E,F,G
s__Methanosaeta_concilii	7	A,B,C,D,E,F,G
s__Candidatus_Midichloria_mitochondrii	7	A,B,C,D,E,F,G
s__Deinococcus_marmoris	7	A,B,C,D,E,F,G
s__Alkalilimnicola_ehrlichii	7	A,B,C,D,E,F,G
s__Kaistia_granuli	7	A,B,C,D,E,F,G
s__Synechococcus_sp._PCC_6312	7	A,B,C,D,E,F,G
s__Synechococcus_sp._JA-3-3Ab	7	A,B,C,D,E,F,G
s__SAR324_cluster_bacterium_SCGC_AAA001-C10	7	A,B,C,D,E,F,G
s__Rhodococcus_sp._R1101	7	A,B,C,D,E,F,G
s__Spirosoma_spitsbergense	7	A,B,C,D,E,F,G
s__Dictyoglomus_thermophilum	7	A,B,C,D,E,F,G
s__Nodularia_spumigena	7	A,B,C,D,E,F,G
s__Sinorhizobium_medicae	7	A,B,C,D,E,F,G
s__Methanobacterium_formicicum	7	A,B,C,D,E,F,G
s__Pimelobacter_simplex	7	A,B,C,D,E,F,G
s__Prochlorococcus_sp._MIT_0801	6	A,B,C,D,E,F
s__Desulfovibrio_gigas	7	A,B,C,D,E,F,G
s__Maricaulis_sp._JL2009	7	A,B,C,D,E,F,G
s__Nitrospina_sp._SCGC_AAA288-L16	7	A,B,C,D,E,F,G
s__Pseudaminobacter_salicylatoxidans	7	A,B,C,D,E,F,G
s__Desulfomicrobium_baculatum	7	A,B,C,D,E,F,G
s__Candidatus_Nitrosopumilus_salaria	7	A,B,C,D,E,F,G
s__Janthinobacterium_sp._RA13	7	A,B,C,D,E,F,G
s__Cupriavidus_sp._BIS7	7	A,B,C,D,E,F,G
s__Salinisphaera_shabanensis	7	A,B,C,D,E,F,G
s__Devosia_riboflavina	7	A,B,C,D,E,F,G
s__Geobacter_sp._GSS01	7	A,B,C,D,E,F,G
s__Tepidiphilus_margaritifer	7	A,B,C,D,E,F,G
s__Sphingobium_chinhatense	7	A,B,C,D,E,F,G
s__Gordonia_rhizosphera	7	A,B,C,D,E,F,G
s__Cafeteria_roenbergensis_virus	7	A,B,C,D,E,F,G
s__uncultured_bacterium_164	5	A,B,C,D,E
s__Rhodococcus_sp._p52	7	A,B,C,D,E,F,G
s__gamma_proteobacterium_IMCC2047	7	A,B,C,D,E,F,G
s__Bacillus_azotoformans	7	A,B,C,D,E,F,G
s__Solemya_velum_gill_symbiont	7	A,B,C,D,E,F,G
s__Candidatus_Caedibacter_acanthamoebae	7	A,B,C,D,E,F,G
s__Streptomyces_peruviensis	7	A,B,C,D,E,F,G
s__Serratia_sp._FS14	5	A,B,C,D,E
s__Glomeribacter_sp._1016415	7	A,B,C,D,E,F,G
s__Brevibacillus_panacihumi	7	A,B,C,D,E,F,G
s__Luteimonas_huabeiensis	7	A,B,C,D,E,F,G
s__uncultured_phage_MedDCM-OCT-S04-C348	7	A,B,C,D,E,F,G
s__Roseomonas_gilardii	7	A,B,C,D,E,F,G
s__Treponema_denticola	7	A,B,C,D,E,F,G
s__uncultured_Mediterranean_phage_MEDS3_group	7	A,B,C,D,E,F,G
s__Thermodesulfatator_indicus	7	A,B,C,D,E,F,G
s__Desulfotignum_balticum	7	A,B,C,D,E,F,G
s__Brevundimonas_sp._EAKA	7	A,B,C,D,E,F,G
s__Tetrasphaera_australiensis	7	A,B,C,D,E,F,G
s__Algibacter_lectus	7	A,B,C,D,E,F,G
s__uncultured_beta_proteobacterium_HF0130_04F21	7	A,B,C,D,E,F,G
s__Beutenbergia_cavernae	7	A,B,C,D,E,F,G
s__Proteus_mirabilis	7	A,B,C,D,E,F,G
s__Leptospira_borgpetersenii	7	A,B,C,D,E,F,G
s__uncultured_bacterium_pDL136	6	A,B,C,D,E,F
s__Chlamydomonas_reinhardtii	7	A,B,C,D,E,F,G
s__Fischerella_sp._PCC_9339	7	A,B,C,D,E,F,G
s__Saccharopolyspora_erythraea	7	A,B,C,D,E,F,G
s__Methylobacterium_mesophilicum	7	A,B,C,D,E,F,G
s__Smaragdicoccus_niigatensis	7	A,B,C,D,E,F,G
s__Herbaspirillum_huttiense	7	A,B,C,D,E,F,G
s__Caulobacteraceae_bacterium_PMMR1	7	A,B,C,D,E,F,G
s__Pontibacter_roseus	7	A,B,C,D,E,F,G
s__Paludibacterium_yongneupense	7	A,B,C,D,E,F,G
s__Synechococcus_phage_ACG-2014h	6	A,B,C,D,E,F
s__alpha_proteobacterium_SCGC_AAA536-G10	7	A,B,C,D,E,F,G
s__Desulforegula_conservatrix	7	A,B,C,D,E,F,G
s__Thermobifida_fusca	7	A,B,C,D,E,F,G
s__Methylosinus_sp._LW4	7	A,B,C,D,E,F,G
s__Legionella_massiliensis	7	A,B,C,D,E,F,G
s__Chlorella_variabilis	7	A,B,C,D,E,F,G
s__delta_proteobacterium_PSCGC_5296	7	A,B,C,D,E,F,G
s__Comamonadaceae_bacterium_JGI_0001013-A16	7	A,B,C,D,E,F,G
s__Chitinilyticum_aquatile	7	A,B,C,D,E,F,G
s__Thelohanellus_kitauei	7	A,B,C,D,E,F,G
s__Myroides_odoratimimus	7	A,B,C,D,E,F,G
s__Mycobacterium_triplex	7	A,B,C,D,E,F,G
s__Acidiphilium_sp._PM	7	A,B,C,D,E,F,G
s__Deefgea_rivuli	7	A,B,C,D,E,F,G
s__Methylobacterium_sp._B1	7	A,B,C,D,E,F,G
s__gamma_proteobacterium_SCGC_AAA160-D02	7	A,B,C,D,E,F,G
s__Achromobacter_arsenitoxydans	7	A,B,C,D,E,F,G
s__Synechococcus_sp._RCC307	7	A,B,C,D,E,F,G
s__Nocardioides_sp._CF8	7	A,B,C,D,E,F,G
s__Bacillus_bataviensis	7	A,B,C,D,E,F,G
s__Joostella_marina	7	A,B,C,D,E,F,G
s__Sphingomonas_sp._STIS6.2	7	A,B,C,D,E,F,G
s__Helobdella_robusta	7	A,B,C,D,E,F,G
s__Spirulina_subsalsa	7	A,B,C,D,E,F,G
s__Tetrasphaera_japonica	7	A,B,C,D,E,F,G
s__Asticcacaulis_sp._AC460	7	A,B,C,D,E,F,G
s__Sphingomonas_sp._S17	7	A,B,C,D,E,F,G
s__Nocardia_sp._CNY236	7	A,B,C,D,E,F,G
s__Propionibacterium_freudenreichii	7	A,B,C,D,E,F,G
s__Bordetella_sp._FB-8	7	A,B,C,D,E,F,G
s__Modestobacter_marinus	7	A,B,C,D,E,F,G
s__Paenibacillus_darwinianus	7	A,B,C,D,E,F,G
s__Desulfurispirillum_indicum	7	A,B,C,D,E,F,G
s__Desulfovibrio_fructosivorans	7	A,B,C,D,E,F,G
s__Thiothrix_lacustris	7	A,B,C,D,E,F,G
s__Oceanicola_batsensis	7	A,B,C,D,E,F,G
s__Lyngbya_sp._PCC_8106	7	A,B,C,D,E,F,G
s__Methylobacter_whittenburyi	7	A,B,C,D,E,F,G
s__Xenopus_(Silurana)_tropicalis	7	A,B,C,D,E,F,G
s__Paludibacter_propionicigenes	7	A,B,C,D,E,F,G
s__Sphingobium_sp._SM42	7	A,B,C,D,E,F,G
s__Yellowstone_Lake_virophage_5	7	A,B,C,D,E,F,G
s__Nonomuraea_candida	7	A,B,C,D,E,F,G
s__Afipia_sp._1NLS2	7	A,B,C,D,E,F,G
s__Hyphomicrobium_sp._802	7	A,B,C,D,E,F,G
s__Chitiniphilus_shinanonensis	7	A,B,C,D,E,F,G
s__Kingella_kingae	7	A,B,C,D,E,F,G
s__Verrucomicrobia_bacterium_SCGC_AAA164-B23	6	A,B,C,D,E,G
s__Nonomuraea_coxensis	7	A,B,C,D,E,F,G
s__Desulfovibrio_alkalitolerans	7	A,B,C,D,E,F,G
s__Streptomyces_albulus	7	A,B,C,D,E,F,G
s__blood_disease_bacterium_R229	6	A,B,C,D,E,F
s__Bradyrhizobium_sp._S23321	7	A,B,C,D,E,F,G
s__Thauera_sp._MZ1T	7	A,B,C,D,E,F,G
s__Thiorhodospira_sibirica	7	A,B,C,D,E,F,G
s__Acinetobacter_phage_YMC13/03/R2096	6	A,B,C,D,E,G
s__Promicromonospora_kroppenstedtii	7	A,B,C,D,E,F,G
s__Stanieria_cyanosphaera	7	A,B,C,D,E,F,G
s__Kordia_algicida	7	A,B,C,D,E,F,G
s__zeta_proteobacterium_SCGC_AB-137-C09	7	A,B,C,D,E,F,G
s__Actinoalloteichus_cyanogriseus	7	A,B,C,D,E,F,G
s__Bradyrhizobium_sp._WSM1253	7	A,B,C,D,E,F,G
s__Streptomyces_sp._e14	7	A,B,C,D,E,F,G
s__Idiomarina_sp._MCCC_1A10513	7	A,B,C,D,E,F,G
s__Streptosporangium_amethystogenes	7	A,B,C,D,E,F,G
s__Lysobacter_sp._A03	6	A,B,C,D,E,G
s__Methylobacter_sp._BBA5.1	7	A,B,C,D,E,F,G
s__Octadecabacter_arcticus	7	A,B,C,D,E,F,G
s__Desulfotomaculum_alcoholivorax	7	A,B,C,D,E,F,G
s__Mycobacterium_sp._URHB0044	7	A,B,C,D,E,F,G
s__Lysobacter_arseniciresistens	7	A,B,C,D,E,F,G
s__[Ruminococcus	7	A,B,C,D,E,F,G
s__Burkholderia_sp._H160	7	A,B,C,D,E,F,G
s__Pseudomonas_thermotolerans	7	A,B,C,D,E,F,G
s__Edwardsiella_tarda	7	A,B,C,D,E,F,G
s__Mycobacterium_phlei	7	A,B,C,D,E,F,G
s__Bombyx_mori	7	A,B,C,D,E,F,G
s__Amycolatopsis_orientalis	7	A,B,C,D,E,F,G
s__Methylosarcina_lacus	7	A,B,C,D,E,F,G
s__Cohnella_sp._VKM_B-2846	7	A,B,C,D,E,F,G
s__Tessaracoccus_sp._SIT6	7	A,B,C,D,E,F,G
s__Oceanicola_sp._22II-S11g	7	A,B,C,D,E,F,G
s__Bradyrhizobium_sp._WSM1417	7	A,B,C,D,E,F,G
s__Bathycoccus_sp._RCC1105_virus_BpV	7	A,B,C,D,E,F,G
s__Caldicoprobacter_oshimai	7	A,B,C,D,E,F,G
s__Labrenzia_alexandrii	7	A,B,C,D,E,F,G
s__Lysobacter_defluvii	7	A,B,C,D,E,F,G
s__Ruminiclostridium_thermocellum	7	A,B,C,D,E,F,G
s__Brevundimonas_nasdae	7	A,B,C,D,E,F,G
s__Cyanophage_KBS-S-1A	6	A,B,C,D,E,F
s__Paenibacillus_dendritiformis	7	A,B,C,D,E,F,G
s__bacterium_endosymbiont_of_Mortierella_elongata_FMR23-6	7	A,B,C,D,E,F,G
s__Pasteurella_multocida	7	A,B,C,D,E,F,G
s__uncultured_marine_thaumarchaeote_KM3_68_B04	7	A,B,C,D,E,F,G
s__Micromonospora_sp._ATCC_39149	7	A,B,C,D,E,F,G
s__Meiothermus_rufus	7	A,B,C,D,E,F,G
s__Mycobacterium_setense	7	A,B,C,D,E,F,G
s__Photobacterium_halotolerans	7	A,B,C,D,E,F,G
s__Bacillus_subtilis	7	A,B,C,D,E,F,G
s__Zymomonas_mobilis	7	A,B,C,D,E,F,G
s__Glycomyces_tenuis	7	A,B,C,D,E,F,G
s__Sphingobacterium_sp._21	7	A,B,C,D,E,F,G
s__Shewanella_baltica	7	A,B,C,D,E,F,G
s__Desulfotomaculum_ruminis	7	A,B,C,D,E,F,G
s__uncultured_Gemmatimonadales_bacterium_HF0770_11C06	6	A,B,C,D,E,F
s__Streptomyces_cattleya	7	A,B,C,D,E,F,G
s__Rheinheimera_baltica	7	A,B,C,D,E,F,G
s__Mycobacterium_vulneris	7	A,B,C,D,E,F,G
s__Sphingomonas_sp._RIT328	7	A,B,C,D,E,F,G
s__Francisella_philomiragia	7	A,B,C,D,E,F,G
s__Rickettsia_endosymbiont_of_Ixodes_scapularis	7	A,B,C,D,E,F,G
s__Rhodanobacter_thiooxydans	7	A,B,C,D,E,F,G
s__Physcomitrella_patens	7	A,B,C,D,E,F,G
s__uncultured_archaeon	7	A,B,C,D,E,F,G
s__Syntrophomonas_wolfei	7	A,B,C,D,E,F,G
s__Galdieria_sulphuraria	7	A,B,C,D,E,F,G
s__Wenxinia_marina	7	A,B,C,D,E,F,G
s__Hoeflea_phototrophica	7	A,B,C,D,E,F,G
s__Echinococcus_multilocularis	7	A,B,C,D,E,F,G
s__Trametes_cinnabarina	7	A,B,C,D,E,F,G
s__Dyella_ginsengisoli	7	A,B,C,D,E,F,G
s__Gemmata_sp._Wa1-1	7	A,B,C,D,E,F,G
s__Rhodonellum_psychrophilum	7	A,B,C,D,E,F,G
s__Bdellovibrio_phage_phiMH2K	3	E,F,G
s__Pedobacter_sp._V48	7	A,B,C,D,E,F,G
s__Francisella_tularensis	7	A,B,C,D,E,F,G
s__Mycobacterium_gastri	7	A,B,C,D,E,F,G
s__Pseudomonas_viridiflava	7	A,B,C,D,E,F,G
s__Actinomyces_neuii	6	A,B,C,D,E,F
s__Alicyclobacillus_herbarius	7	A,B,C,D,E,F,G
s__Pseudorhodobacter_ferrugineus	5	A,B,C,D,E
s__Paenibacillus_harenae	7	A,B,C,D,E,F,G
s__Cyanidioschyzon_merolae	7	A,B,C,D,E,F,G
s__Notothenia_coriiceps	7	A,B,C,D,E,F,G
s__Candidatus_Caldatribacteirum_californiense	7	A,B,C,D,E,F,G
s__Frankia_sp._BMG5.12	7	A,B,C,D,E,F,G
s__Chlamydia_sp._Rubis	7	A,B,C,D,E,F,G
s__Methylophaga_aminisulfidivorans	7	A,B,C,D,E,F,G
s__Perkinsus_marinus	7	A,B,C,D,E,F,G
s__Marinobacterium_rhizophilum	7	A,B,C,D,E,F,G
s__uncultured_Verrucomicrobia_bacterium	6	A,B,C,D,E,F
s__Delftia_sp._670	7	A,B,C,D,E,F,G
s__Actinomyces_turicensis	7	A,B,C,D,E,F,G
s__Deinococcus_geothermalis	7	A,B,C,D,E,F,G
s__Bradyrhizobium_sp._CCBAU_15544	7	A,B,C,D,E,F,G
s__Desulfotalea_psychrophila	7	A,B,C,D,E,F,G
s__Alicyclobacillus_contaminans	7	A,B,C,D,E,F,G
s__Paenibacillus_larvae	7	A,B,C,D,E,F,G
s__Roseobacter_sp._AzwK-3b	7	A,B,C,D,E,F,G
s__beta_proteobacterium_JGI_0001003-N18	7	A,B,C,D,E,F,G
s__Burkholderia_bannensis	7	A,B,C,D,E,F,G
s__Glaciecola_arctica	7	A,B,C,D,E,F,G
s__gamma_proteobacterium_HTCC5015	7	A,B,C,D,E,F,G
s__Micromonospora_chokoriensis	7	A,B,C,D,E,F,G
s__Amycolatopsis_taiwanensis	7	A,B,C,D,E,F,G
s__Acinetobacter_phage_phiAC-1	7	A,B,C,D,E,F,G
s__Camponotus_floridanus	7	A,B,C,D,E,F,G
s__Diaphorobacter_sp._QH-6	6	A,B,C,D,E,F
s__Burkholderia_sprentiae	7	A,B,C,D,E,F,G
s__SAR324_cluster_bacterium_SCGC_AB-629-J17	7	A,B,C,D,E,F,G
s__Leptospira_broomii	7	A,B,C,D,E,F,G
s__Cellulomonas_sp._KRMCY2	7	A,B,C,D,E,F,G
s__Sphingobium_sp._AP49	7	A,B,C,D,E,F,G
s__Mesorhizobium_sp._ORS3359	7	A,B,C,D,E,F,G
s__Bacillus_phage_G	7	A,B,C,D,E,F,G
s__Hyphomonas_oceanitis	7	A,B,C,D,E,F,G
s__Rhodanobacter_spathiphylli	7	A,B,C,D,E,F,G
s__Aureimonas_altamirensis	7	A,B,C,D,E,F,G
s__Streptomyces_scabiei	7	A,B,C,D,E,F,G
s__Bacillus_licheniformis	7	A,B,C,D,E,F,G
s__Bursaphelenchus_mucronatus	2	F,G
s__Sulfurospirillum_multivorans	7	A,B,C,D,E,F,G
s__Salpingoeca_rosetta	7	A,B,C,D,E,F,G
s__uncultured_bacterium_lac193	5	A,B,C,D,E
s__Labrenzia_aggregata	7	A,B,C,D,E,F,G
s__Methylobacterium_sp._4-46	7	A,B,C,D,E,F,G
s__Amycolatopsis_vancoresmycina	7	A,B,C,D,E,F,G
s__Caldiserica_bacterium_JGI_0000059-M03	6	A,B,C,D,E,F
s__Caulobacter_phage_CcrColossus	7	A,B,C,D,E,F,G
s__Deinococcus_aquatilis	7	A,B,C,D,E,F,G
s__Pediculus_humanus	7	A,B,C,D,E,F,G
s__Adineta_vaga	7	A,B,C,D,E,F,G
s__Riemerella_anatipestifer	7	A,B,C,D,E,F,G
s__Trichuris_trichiura	7	A,B,C,D,E,F,G
s__Sciscionella_marina	7	A,B,C,D,E,F,G
s__Halothermothrix_orenii	7	A,B,C,D,E,F,G
s__Xanthomonas_sp._SHU199	7	A,B,C,D,E,F,G
s__Advenella_mimigardefordensis	7	A,B,C,D,E,F,G
s__Alcanivorax_hongdengensis	7	A,B,C,D,E,F,G
s__Methylomicrobium_album	7	A,B,C,D,E,F,G
s__Parvularcula_bermudensis	7	A,B,C,D,E,F,G
s__Mycobacterium_iranicum	7	A,B,C,D,E,F,G
s__Xanthomonas_vesicatoria	7	A,B,C,D,E,F,G
s__Thermosediminibacter_oceani	7	A,B,C,D,E,F,G
s__Tetragenococcus_muriaticus	7	A,B,C,D,E,F,G
s__Albugo_laibachii	7	A,B,C,D,E,F,G
s__Cryobacterium_sp._MLB-32	7	A,B,C,D,E,F,G
s__Burkholderia_sp._JPY347	7	A,B,C,D,E,F,G
s__Neisseria_gonorrhoeae	7	A,B,C,D,E,F,G
s__Aplysia_californica	7	A,B,C,D,E,F,G
s__Spirochaeta_africana	7	A,B,C,D,E,F,G
s__Streptomyces_afghaniensis	7	A,B,C,D,E,F,G
s__Durinskia_baltica	7	A,B,C,D,E,F,G
s__Synechococcus_phage_S-CBS2	7	A,B,C,D,E,F,G
s__Trypanosoma_cruzi	7	A,B,C,D,E,F,G
s__Nafulsella_turpanensis	7	A,B,C,D,E,F,G
s__Rhodococcus_imtechensis	7	A,B,C,D,E,F,G
s__Rubidibacter_lacunae	7	A,B,C,D,E,F,G
s__Acetobacter_pasteurianus	7	A,B,C,D,E,F,G
s__Rhizopus_delemar	7	A,B,C,D,E,F,G
s__Hymenobacter_norwichensis	7	A,B,C,D,E,F,G
s__Jejuia_pallidilutea	7	A,B,C,D,E,F,G
s__Brevibacillus_massiliensis	7	A,B,C,D,E,F,G
s__Herbidospora_cretacea	7	A,B,C,D,E,F,G
s__Caulobacter_segnis	7	A,B,C,D,E,F,G
s__Human_mastadenovirus_C	2	F,G
s__Pseudomonas_sp._BAY1663	7	A,B,C,D,E,F,G
s__Actinomadura_atramentaria	7	A,B,C,D,E,F,G
s__Massilia_sp._BSC265	7	A,B,C,D,E,F,G
s__Saccharophagus_degradans	7	A,B,C,D,E,F,G
s__Methyloferula_stellata	7	A,B,C,D,E,F,G
s__Desulfovibrio_alaskensis	7	A,B,C,D,E,F,G
s__Bradyrhizobium_sp._CCBAU_43298	7	A,B,C,D,E,F,G
s__Streptomyces_rapamycinicus	7	A,B,C,D,E,F,G
s__Methylopila_sp._M107	7	A,B,C,D,E,F,G
s__Echinicola_vietnamensis	7	A,B,C,D,E,F,G
s__Arhodomonas_aquaeolei	7	A,B,C,D,E,F,G
s__Lactobacillus_rhamnosus	7	A,B,C,D,E,F,G
s__Thermoanaerobacterium_thermosaccharolyticum	7	A,B,C,D,E,F,G
s__Rhodococcus_jostii	7	A,B,C,D,E,F,G
s__Sphingomonas_sp._FUKUSWIS1	7	A,B,C,D,E,F,G
s__Aneurinibacillus_aneurinilyticus	7	A,B,C,D,E,F,G
s__Acetohalobium_arabaticum	7	A,B,C,D,E,F,G
s__Rhodobacteraceae_bacterium_HIMB11	7	A,B,C,D,E,F,G
s__gamma_proteobacterium_HIMB55	7	A,B,C,D,E,F,G
s__Cellulomonas_bogoriensis	6	A,B,C,D,E,F
s__Maribacter_sp._HTCC2170	7	A,B,C,D,E,F,G
s__Cyanothece_sp._CCY0110	7	A,B,C,D,E,F,G
s__Glaciecola_nitratireducens	6	A,B,C,D,E,G
s__Azorhizobium_doebereinerae	7	A,B,C,D,E,F,G
s__Intrasporangium_calvum	7	A,B,C,D,E,F,G
s__Gordonia_rubripertincta	7	A,B,C,D,E,F,G
s__Bradyrhizobium_sp._ORS_285	7	A,B,C,D,E,F,G
s__Nocardia_seriolae	7	A,B,C,D,E,F,G
s__Pseudomonas_agarici	6	A,B,C,D,E,F
s__Achromobacter_sp._DH1f	6	A,B,C,D,E,F
[truncated: 10,491 more rows]
