# Supplementary material for: Characteristics of Antibiotic Resistance Genes and Antibiotic-Resistant Bacteria in Full-Scale Drinking Water Treatment System Using Metagenomics and Culturing
Source: Front Microbiol. 2022 Feb 22;12:798442. doi: 10.3389/fmicb.2021.798442 (PMC8902363; doi:10.3389/fmicb.2021.798442)
Supplement: Supplementary file 4 [file Data_Sheet_4.xlsx]

## Sheet: ARGs.taxa_anno
GeneID	ARG type	ARG subtype	Taxonomy	pathogen	Shared group
unigene_10965898	beta-lactam	beta-lactam__GES-20	k__Bacteria; p__Proteobacteria; c__Gammaproteobacteria; o__Enterobacteriales; f__Enterobacteriaceae; g__Klebsiella; s__Klebsiella pneumoniae	Y	A,B,C,E
unigene_11774266	beta-lactam	beta-lactam__AER-1	k__Bacteria; p__Proteobacteria; c__Gammaproteobacteria; o__Pseudomonadales; f__Pseudomonadaceae; g__Pseudomonas; s__Pseudomonas putida	Y	B,C,E
unigene_11880294	multidrug	multidrug__mexE	k__Bacteria; p__Proteobacteria; c__Gammaproteobacteria; o__Xanthomonadales; f__Xanthomonadaceae; g__Stenotrophomonas; s__Stenotrophomonas maltophilia	Y	A,B,C,E,F,G
unigene_12024071	aminoglycoside	aminoglycoside__ant(3'')-Ih-aac(6')-IId	k__Bacteria; p__Proteobacteria; c__Gammaproteobacteria; o__Enterobacteriales; f__Enterobacteriaceae; g__Klebsiella; s__Klebsiella pneumoniae	Y	C,E
unigene_12173249	beta-lactam	beta-lactam__class A beta-lactamase	k__Bacteria; p__Proteobacteria; c__Gammaproteobacteria; o__Pseudomonadales; f__Pseudomonadaceae; g__Pseudomonas; s__Pseudomonas aeruginosa	Y	A,B,C,D,E
unigene_12223590	beta-lactam	beta-lactam__GES-13	k__Bacteria; p__Proteobacteria; c__Gammaproteobacteria; o__Pseudomonadales; f__Moraxellaceae; g__Acinetobacter; s__Acinetobacter baumannii	Y	A,B,C,D,E
unigene_12246174	multidrug	multidrug__smeE	k__Bacteria; p__Proteobacteria; c__Gammaproteobacteria; o__Xanthomonadales; f__Xanthomonadaceae; g__Stenotrophomonas; s__Stenotrophomonas maltophilia	Y	A,B,C,D,E,F,G
unigene_12290134	multidrug	multidrug__qacEdelta1	k__Bacteria; p__Proteobacteria; c__Gammaproteobacteria; o__Enterobacteriales; f__Enterobacteriaceae; g__Enterobacter; s__Enterobacter aerogenes	Y	A,B,C,E
unigene_12696835	rifamycin	rifamycin__ADP-ribosylating transferase_arr	k__Bacteria; p__Actinobacteria; c__Actinobacteria; o__Actinomycetales; f__Mycobacteriaceae; g__Mycobacterium; s__Mycobacterium smegmatis	Y	A
unigene_13504320	aminoglycoside	aminoglycoside__aac(6')-I	k__Bacteria; p__Proteobacteria; c__Gammaproteobacteria; o__Pseudomonadales; f__Pseudomonadaceae; g__Pseudomonas; s__Pseudomonas aeruginosa	Y	A,B,C,E,F
unigene_13567839	beta-lactam	beta-lactam__class A beta-lactamase	k__Bacteria; p__Proteobacteria; c__Gammaproteobacteria; o__Pseudomonadales; f__Pseudomonadaceae; g__Pseudomonas; s__Pseudomonas aeruginosa	Y	B,C,D,E
unigene_14014548	rifamycin	rifamycin__ADP-ribosylating transferase_arr	k__Bacteria; p__Proteobacteria; c__Gammaproteobacteria; o__Enterobacteriales; f__Enterobacteriaceae; g__Klebsiella; s__Klebsiella pneumoniae	Y	A,B,E
unigene_14055912	multidrug	multidrug__mexE	k__Bacteria; p__Proteobacteria; c__Gammaproteobacteria; o__Xanthomonadales; f__Xanthomonadaceae; g__Stenotrophomonas; s__Stenotrophomonas maltophilia	Y	A,B,C,E,F
unigene_15014254	aminoglycoside	aminoglycoside__ant(2'')-I	k__Bacteria; p__Proteobacteria; c__Gammaproteobacteria; o__Enterobacteriales; f__Enterobacteriaceae; g__Escherichia; s__Escherichia coli	Y	F,G
unigene_15582905	tetracycline	tetracycline__tetG	k__Bacteria; p__Proteobacteria; c__Gammaproteobacteria; o__Pseudomonadales; f__Pseudomonadaceae; g__Pseudomonas; s__Pseudomonas aeruginosa	Y	A,B,C,D
unigene_15937196	multidrug	multidrug__smeD	k__Bacteria; p__Proteobacteria; c__Gammaproteobacteria; o__Xanthomonadales; f__Xanthomonadaceae; g__Stenotrophomonas; s__Stenotrophomonas maltophilia	Y	A,B,C,E,F,G
unigene_16340936	aminoglycoside	aminoglycoside__aadA	k__Bacteria; p__Proteobacteria; c__Gammaproteobacteria; o__Pseudomonadales; f__Pseudomonadaceae; g__Pseudomonas; s__Pseudomonas aeruginosa	Y	A,B,E,F
unigene_16859581	bacitracin	bacitracin__bacA	k__Bacteria; p__Proteobacteria; c__Gammaproteobacteria; o__Pseudomonadales; f__Pseudomonadaceae; g__Pseudomonas; s__Pseudomonas putida	Y	A,F,G
unigene_1784087	multidrug	multidrug__mdtB	k__Bacteria; p__Proteobacteria; c__Gammaproteobacteria; o__Pseudomonadales; f__Pseudomonadaceae; g__Pseudomonas; s__Pseudomonas aeruginosa	Y	A,B,C,E
unigene_2826121	aminoglycoside	aminoglycoside__aac(6')-II	k__Bacteria; p__Proteobacteria; c__Gammaproteobacteria; o__Pseudomonadales; f__Pseudomonadaceae; g__Pseudomonas; s__Pseudomonas aeruginosa	Y	A,B,C,E
unigene_2847970	beta-lactam	beta-lactam__metallo-beta-lactamase	k__Bacteria; p__Proteobacteria; c__Gammaproteobacteria; o__Xanthomonadales; f__Xanthomonadaceae; g__Stenotrophomonas; s__Stenotrophomonas maltophilia	Y	A,B,C,E,F,G
unigene_2963042	multidrug	multidrug__mexE	k__Bacteria; p__Proteobacteria; c__Gammaproteobacteria; o__Xanthomonadales; f__Xanthomonadaceae; g__Stenotrophomonas; s__Stenotrophomonas maltophilia	Y	A,B,C,E,F,G
unigene_2963064	multidrug	multidrug__smeB	k__Bacteria; p__Proteobacteria; c__Gammaproteobacteria; o__Xanthomonadales; f__Xanthomonadaceae; g__Stenotrophomonas; s__Stenotrophomonas maltophilia	Y	A,B,C,E,F,G
unigene_2963080	multidrug	multidrug__smeC	k__Bacteria; p__Proteobacteria; c__Gammaproteobacteria; o__Xanthomonadales; f__Xanthomonadaceae; g__Stenotrophomonas; s__Stenotrophomonas maltophilia	Y	A,B,C,E,F,G
unigene_3057708	aminoglycoside	aminoglycoside__aadA	k__Bacteria; p__Proteobacteria; c__Gammaproteobacteria; o__Enterobacteriales; f__Enterobacteriaceae; g__Escherichia; s__Escherichia coli	Y	A,B,C,D,E,F
unigene_316926	multidrug	multidrug__smeD	k__Bacteria; p__Proteobacteria; c__Gammaproteobacteria; o__Xanthomonadales; f__Xanthomonadaceae; g__Stenotrophomonas; s__Stenotrophomonas maltophilia	Y	A,B,C,E,F,G
unigene_3269599	multidrug	multidrug__smeD	k__Bacteria; p__Proteobacteria; c__Gammaproteobacteria; o__Xanthomonadales; f__Xanthomonadaceae; g__Stenotrophomonas; s__Stenotrophomonas maltophilia	Y	A,B,C,E,F
unigene_3269618	multidrug	multidrug__smeE	k__Bacteria; p__Proteobacteria; c__Gammaproteobacteria; o__Xanthomonadales; f__Xanthomonadaceae; g__Stenotrophomonas; s__Stenotrophomonas maltophilia	Y	A,B,C,E,F,G
unigene_3269636	multidrug	multidrug__multidrug_transporter	k__Bacteria; p__Proteobacteria; c__Gammaproteobacteria; o__Xanthomonadales; f__Xanthomonadaceae; g__Stenotrophomonas; s__Stenotrophomonas maltophilia	Y	A,B,C,E,F,G
unigene_3708560	aminoglycoside	aminoglycoside__ant(2'')-I	k__Bacteria; p__Proteobacteria; c__Gammaproteobacteria; o__Enterobacteriales; f__Enterobacteriaceae; g__Klebsiella; s__Klebsiella pneumoniae	Y	A,B,C,E,F,G
unigene_3724865	aminoglycoside	aminoglycoside__aadA	k__Bacteria; p__Proteobacteria; c__Gammaproteobacteria; o__Enterobacteriales; f__Enterobacteriaceae; g__Klebsiella; s__Klebsiella pneumoniae	Y	A,B,C,E
unigene_3780471	sulfonamide	sulfonamide__sul1	k__Bacteria; p__Proteobacteria; c__Gammaproteobacteria; o__Pseudomonadales; f__Moraxellaceae; g__Acinetobacter; s__Acinetobacter baumannii	Y	A,B,C,D,E,F
unigene_4063084	aminoglycoside	aminoglycoside__aadA	k__Bacteria; p__Proteobacteria; c__Gammaproteobacteria; o__Enterobacteriales; f__Enterobacteriaceae; g__Klebsiella; s__Klebsiella pneumoniae	Y	C,E
unigene_4457235	chloramphenicol	chloramphenicol__floR	k__Bacteria; p__Proteobacteria; c__Gammaproteobacteria; o__Pseudomonadales; f__Pseudomonadaceae; g__Pseudomonas; s__Pseudomonas aeruginosa	Y	A,B,C,D,E
unigene_4457255	sulfonamide	sulfonamide__sul1	k__Bacteria; p__Proteobacteria; c__Gammaproteobacteria; o__Pseudomonadales; f__Pseudomonadaceae; g__Pseudomonas; s__Pseudomonas aeruginosa	Y	A,B,C,D,E
unigene_4550025	aminoglycoside	aminoglycoside__ant(2'')-I	k__Bacteria; p__Proteobacteria; c__Gammaproteobacteria; o__Enterobacteriales; f__Enterobacteriaceae; g__Escherichia; s__Escherichia coli	Y	B,F,G
unigene_4683897	beta-lactam	beta-lactam__OXA-23	k__Bacteria; p__Proteobacteria; c__Gammaproteobacteria; o__Pseudomonadales; f__Moraxellaceae; g__Acinetobacter; s__Acinetobacter baumannii	Y	F,G
unigene_4907310	rifamycin	rifamycin__rifampin monooxygenase	k__Bacteria; p__Actinobacteria; c__Actinobacteria; o__Actinomycetales; f__Nocardiaceae; g__Rhodococcus; s__Rhodococcus erythropolis	Y	A,F
unigene_49864	aminoglycoside	aminoglycoside__aph(3')-IIb	k__Bacteria; p__Proteobacteria; c__Gammaproteobacteria; o__Xanthomonadales; f__Xanthomonadaceae; g__Stenotrophomonas; s__Stenotrophomonas maltophilia	Y	A,B,C,E,F,G
unigene_5416076	multidrug	multidrug__smeB	k__Bacteria; p__Proteobacteria; c__Gammaproteobacteria; o__Xanthomonadales; f__Xanthomonadaceae; g__Stenotrophomonas; s__Stenotrophomonas maltophilia	Y	A,B,C,E,F,G
unigene_6175856	rifamycin	rifamycin__rifampin monooxygenase	k__Bacteria; p__Actinobacteria; c__Actinobacteria; o__Actinomycetales; f__Nocardiaceae; g__Rhodococcus; s__Rhodococcus erythropolis	Y	A,B,C,F,G
unigene_6565003	beta-lactam	beta-lactam__OXA-21	k__Bacteria; p__Proteobacteria; c__Gammaproteobacteria; o__Pseudomonadales; f__Pseudomonadaceae; g__Pseudomonas; s__Pseudomonas aeruginosa	Y	A,B,C,D,E
unigene_8275063	multidrug	multidrug__smeE	k__Bacteria; p__Proteobacteria; c__Gammaproteobacteria; o__Xanthomonadales; f__Xanthomonadaceae; g__Stenotrophomonas; s__Stenotrophomonas maltophilia	Y	A,B,C,E,F,G
unigene_8348127	tetracycline	tetracycline__tetA	k__Bacteria; p__Proteobacteria; c__Gammaproteobacteria; o__Pseudomonadales; f__Pseudomonadaceae; g__Pseudomonas; s__Pseudomonas aeruginosa	Y	E
unigene_8701335	aminoglycoside	aminoglycoside__aadA	k__Bacteria; p__Proteobacteria; c__Gammaproteobacteria; o__Enterobacteriales; f__Enterobacteriaceae; g__Escherichia; s__Escherichia coli	Y	C,E
unigene_9102881	macrolide-lincosamide-streptogramin	macrolide-lincosamide-streptogramin__mphA	k__Bacteria; p__Proteobacteria; c__Gammaproteobacteria; o__Enterobacteriales; f__Enterobacteriaceae; g__Escherichia; s__Escherichia coli	Y	A,B,C,E
unigene_9251562	quinolone	quinolone__qepA	k__Bacteria; p__Proteobacteria; c__Gammaproteobacteria; o__Enterobacteriales; f__Enterobacteriaceae; g__Escherichia; s__Escherichia coli	Y	A,B,C,D
unigene_9482035	trimethoprim	trimethoprim__dfrA17	k__Bacteria; p__Proteobacteria; c__Gammaproteobacteria; o__Enterobacteriales; f__Enterobacteriaceae; g__Escherichia; s__Escherichia coli	Y	A,B,C,E
unigene_955535	aminoglycoside	aminoglycoside__aac(6')-II	k__Bacteria; p__Proteobacteria; c__Gammaproteobacteria; o__Pseudomonadales; f__Pseudomonadaceae; g__Pseudomonas; s__Pseudomonas aeruginosa	Y	A,B,C,E
