# Supplementary material for: Characteristics of Antibiotic Resistance Genes and Antibiotic-Resistant Bacteria in Full-Scale Drinking Water Treatment System Using Metagenomics and Culturing
Source: Front Microbiol. 2022 Feb 22;12:798442. doi: 10.3389/fmicb.2021.798442 (PMC8902363; doi:10.3389/fmicb.2021.798442)
Supplement: Supplementary file 5 [file Data_Sheet_5.xls]

## Sheet: Data_Sheet_5
Acidobacteria bacterium JGI 0001001-H03	4	A,B,D,E
Acidovorax sp. MR-S7	4	A,B,C,E
Acinetobacter baumannii	7	A,B,C,D,E,F,G
Enterobacter aerogenes	4	A,B,C,E
Escherichia coli	7	A,B,C,D,E,F,G
Herbaspirillum lusitanum	4	A,B,C,E
Klebsiella pneumoniae	6	A,B,C,E,F,G
Mycobacterium smegmatis	1	A
Oxalobacteraceae bacterium IMCC9480	3	A,C,E
Paenibacillus sophorae	1	G
Polynucleobacter necessarius	6	A,B,C,D,E,F
Pseudomonas aeruginosa	6	A,B,C,D,E,F
Pseudomonas putida	6	A,B,C,E,F,G
Pseudomonas resinovorans	2	C,E
Ramlibacter tataouinensis	5	A,B,C,D,E
Rhodococcus erythropolis	5	A,B,C,F,G
Rubrivivax benzoatilyticus	4	A,B,D,E
Salmonella enterica	1	C
Stenotrophomonas maltophilia	7	A,B,C,D,E,F,G
Unclassified	7	A,B,C,D,E,F,G
Variovorax paradoxus	5	A,B,C,E,F
beta proteobacterium SCGC AAA027-C02	4	A,B,C,E
mixed culture bacterium MN_gF3SD01_16	3	B,C,E
