# Supplementary material for: Characteristics of Antibiotic Resistance Genes and Antibiotic-Resistant Bacteria in Full-Scale Drinking Water Treatment System Using Metagenomics and Culturing
Source: Front Microbiol. 2022 Feb 22;12:798442. doi: 10.3389/fmicb.2021.798442 (PMC8902363; doi:10.3389/fmicb.2021.798442)
Supplement: Supplementary file 6 [file Data_Sheet_6.xlsx]

## Sheet: Supplementary information file 
intI1	IS21	0.926924	1.58e-09	1.77e-05
intI1	IS3	0.951608	3.47e-11	3.91e-07
intI1	ISL3	0.893147	5.1e-08	0.000563151
intI1	Limnohabitans	0.882105	1.24e-07	0.00136414
intI1	Acidovorax	0.930822	9.53e-10	1.07e-05
intI1	Novosphingobium	0.858071	6.56e-07	0.00709946
intI1	Polaromonas	0.906788	1.47e-08	0.000163569
intI1	Variovorax	0.904839	1.78e-08	0.000197337
intI1	Sphingomonas	0.855473	7.71e-07	0.00833478
intI1	Hydrogenophaga	0.90354	2.01e-08	0.000223101
intI1	Curvibacter	0.939916	2.59e-10	2.91e-06
intI1	Comamonas	0.891848	5.69e-08	0.000627854
intI1	Limnobacter	0.91913	4.01e-09	4.48e-05
intI1	aminoglycoside__aac(6_)-I	0.86142	5.3e-07	0.00574955
intI1	bacitracin__bacA	0.932099	8.02e-10	9.01e-06
intI1	macrolide-lincosamide-streptogramin__ereA	0.855086	7.9e-07	0.00853452
intI1	multidrug__emrE	0.869992	2.99e-07	0.00326735
intI1	multidrug__qacEdelta1	0.969106	5.23e-13	5.91e-09
intI1	sulfonamide__sul1	0.961301	4.31e-12	4.87e-08
intI1	sulfonamide__sul2	0.911427	9.23e-09	0.000102796
intI1	tetracycline__tetG	0.859095	6.15e-07	0.00666219
IS110	multidrug__smeB	0.86346	4.64e-07	0.00504474
IS110	multidrug__smeC	0.861456	5.29e-07	0.00573677
IS1595	Nitrosomonas	0.949351	5.3e-11	5.97e-07
IS1595	Nitrosospira	0.881818	1.27e-07	0.00139421
IS21	IS3	0.949351	5.3e-11	5.97e-07
IS21	IS630	0.894446	4.56e-08	0.000504315
IS21	ISL3	0.945455	1.06e-10	1.19e-06
IS21	Polynucleobacter	0.896104	3.95e-08	0.000437284
IS21	Limnohabitans	0.949351	5.3e-11	5.97e-07
IS21	Acidovorax	0.9	2.79e-08	0.000309354
IS21	Novosphingobium	0.918182	4.46e-09	4.98e-05
IS21	Cupriavidus	0.874026	2.26e-07	0.00246825
IS21	Variovorax	0.876623	1.87e-07	0.00204854
IS21	Sphingomonas	0.915584	5.94e-09	6.63e-05
IS21	Ralstonia	0.862338	5e-07	0.00542474
IS21	Hydrogenophaga	0.87013	2.96e-07	0.00323735
IS21	Curvibacter	0.923377	2.44e-09	2.73e-05
IS21	Comamonas	0.858442	6.41e-07	0.00694087
IS21	Sphingobium	0.905195	1.72e-08	0.000190783
IS21	Bordetella	0.937662	3.64e-10	4.09e-06
IS21	Limnobacter	0.877922	1.7e-07	0.00186375
IS21	Thauera	0.875325	2.05e-07	0.00224968
IS21	bacitracin__bacA	0.919779	3.72e-09	4.16e-05
IS21	beta-lactam__OXA-21	0.899553	2.91e-08	0.000322032
IS21	chloramphenicol__floR	0.87165	2.67e-07	0.0029145
IS21	macrolide-lincosamide-streptogramin__ereA	0.890871	6.17e-08	0.000680864
IS21	multidrug__mdtB	0.894137	4.69e-08	0.000517802
IS21	multidrug__qacEdelta1	0.912875	7.94e-09	8.84e-05
IS21	sulfonamide__sul1	0.918076	4.52e-09	5.04e-05
IS21	sulfonamide__sul2	0.93466	5.63e-10	6.32e-06
IS21	tetracycline__tetG	0.868165	3.39e-07	0.00369789
IS256	IS91	0.918182	4.46e-09	4.98e-05
IS256	Tn3	0.874026	2.26e-07	0.00246825
IS3	IS630	0.856122	7.41e-07	0.00801208
IS3	ISL3	0.953247	2.52e-11	2.84e-07
IS3	Limnohabitans	0.881818	1.27e-07	0.00139421
IS3	Acidovorax	0.903896	1.94e-08	0.000215806
IS3	Novosphingobium	0.877922	1.7e-07	0.00186375
IS3	Polaromonas	0.855844	7.54e-07	0.00814958
IS3	Variovorax	0.867532	3.54e-07	0.00385892
IS3	Sphingomonas	0.880519	1.4e-07	0.00153766
IS3	Hydrogenophaga	0.85974	5.9e-07	0.00639872
IS3	Curvibacter	0.922078	2.85e-09	3.19e-05
IS3	Sphingobium	0.872727	2.47e-07	0.00270456
IS3	Limnobacter	0.91039	1.03e-08	0.000114298
IS3	aminoglycoside__aac(6_)-I	0.859827	5.87e-07	0.0063641
IS3	bacitracin__bacA	0.916531	5.36e-09	5.98e-05
IS3	beta-lactam__OXA-21	0.868833	3.24e-07	0.0035359
IS3	multidrug__emrE	0.864099	4.45e-07	0.00484146
IS3	multidrug__qacEdelta1	0.949286	5.37e-11	6.04e-07
IS3	sulfonamide__sul1	0.916776	5.22e-09	5.82e-05
IS3	sulfonamide__sul2	0.879757	1.48e-07	0.00162703
IS5	Rubrivivax	0.858442	6.41e-07	0.00694087
IS630	ISL3	0.897694	3.44e-08	0.000380344
IS630	Polynucleobacter	0.891848	5.69e-08	0.000627854
IS630	Novosphingobium	0.85872	6.3e-07	0.00682046
IS630	Herbaspirillum	0.860669	5.56e-07	0.00603237
IS630	Sphingomonas	0.869113	3.18e-07	0.00346899
IS630	Sphingobium	0.863917	4.51e-07	0.00489837
IS630	Bordetella	0.926275	1.71e-09	1.92e-05
ISAs1	ISNCY	0.858844	6.25e-07	0.00676808
ISL3	Polynucleobacter	0.863636	4.59e-07	0.00498898
ISL3	Limnohabitans	0.892208	5.52e-08	0.000609505
ISL3	Novosphingobium	0.862338	5e-07	0.00542474
ISL3	Sphingomonas	0.866234	3.86e-07	0.00420787
ISL3	Curvibacter	0.863636	4.59e-07	0.00498898
ISL3	Sphingobium	0.855844	7.54e-07	0.00814958
ISL3	Bordetella	0.864935	4.21e-07	0.00458383
ISL3	bacitracin__bacA	0.860669	5.56e-07	0.00603237
ISL3	beta-lactam__OXA-21	0.86349	4.63e-07	0.00503558
ISL3	multidrug__qacEdelta1	0.893369	5e-08	0.000552697
ISL3	sulfonamide__sul1	0.866061	3.91e-07	0.00425535
ISL3	sulfonamide__sul2	0.865378	4.09e-07	0.00445186
Nitrospira	Bradyrhizobium	0.936364	4.41e-10	4.95e-06
Nitrospira	Anaerolinea	0.985714	3.67e-16	4.15e-12
Nitrospira	Mesorhizobium	0.975325	6.33e-14	7.16e-10
Nitrospira	Candidatus_Entotheonella	0.950649	4.17e-11	4.69e-07
Nitrospira	Candidatus_Solibacter	0.938961	3e-10	3.37e-06
Polynucleobacter	Limnohabitans	0.942857	1.63e-10	1.83e-06
Polynucleobacter	Acidovorax	0.879221	1.54e-07	0.00169318
Polynucleobacter	Burkholderia	0.874026	2.26e-07	0.00246825
Polynucleobacter	Cupriavidus	0.935065	5.31e-10	5.97e-06
Polynucleobacter	Herbaspirillum	0.915584	5.94e-09	6.63e-05
Polynucleobacter	Dechloromonas	0.894805	4.43e-08	0.000489273
Polynucleobacter	Ralstonia	0.923377	2.44e-09	2.73e-05
Polynucleobacter	Nannochloropsis	-0.871429	2.71e-07	0.00295975
Polynucleobacter	Curvibacter	0.893506	4.95e-08	0.000546354
Polynucleobacter	Bordetella	0.885714	9.38e-08	0.00103174
Polynucleobacter	bacitracin__bacA	0.88925	7.06e-08	0.000777722
Polynucleobacter	beta-lactam__OXA-21	0.8882	7.68e-08	0.000846385
Polynucleobacter	chloramphenicol__floR	0.909091	1.17e-08	0.000130311
Polynucleobacter	macrolide-lincosamide-streptogramin__ereA	0.861487	5.28e-07	0.00572652
Polynucleobacter	sulfonamide__sul1	0.882966	1.16e-07	0.00127716
Polynucleobacter	sulfonamide__sul2	0.887601	8.07e-08	0.000888147
Polynucleobacter	tetracycline__tetA	0.863197	4.72e-07	0.00513184
Polynucleobacter	tetracycline__tetG	0.877515	1.75e-07	0.00191965
Polynucleobacter	trimethoprim__dfrA1	0.895331	4.23e-08	0.000467614
Limnohabitans	Acidovorax	0.937662	3.64e-10	4.09e-06
Limnohabitans	Cupriavidus	0.91039	1.03e-08	0.000114298
Limnohabitans	Polaromonas	0.868831	3.24e-07	0.00353599
Limnohabitans	Variovorax	0.897403	3.53e-08	0.000390273
Limnohabitans	Herbaspirillum	0.864935	4.21e-07	0.00458383
Limnohabitans	Dechloromonas	0.916883	5.16e-09	5.75e-05
Limnohabitans	Ralstonia	0.91039	1.03e-08	0.000114298
Limnohabitans	Hydrogenophaga	0.892208	5.52e-08	0.000609505
Limnohabitans	Curvibacter	0.948052	6.71e-11	7.56e-07
Limnohabitans	Comamonas	0.901299	2.48e-08	0.000274778
Limnohabitans	Bordetella	0.888312	7.62e-08	0.00083912
Limnohabitans	Limnobacter	0.854545	8.16e-07	0.0088208
Limnohabitans	Thauera	0.9	2.79e-08	0.000309354
Limnohabitans	bacitracin__bacA	0.943813	1.39e-10	1.56e-06
Limnohabitans	beta-lactam__OXA-21	0.938286	3.32e-10	3.73e-06
Limnohabitans	chloramphenicol__floR	0.958356	8.56e-12	9.65e-08
Limnohabitans	macrolide-lincosamide-streptogramin__ereA	0.928269	1.33e-09	1.49e-05
Limnohabitans	multidrug__mdtB	0.8693	3.14e-07	0.0034256
Limnohabitans	sulfonamide__sul1	0.934981	5.38e-10	6.04e-06
Limnohabitans	sulfonamide__sul2	0.938582	3.17e-10	3.57e-06
Limnohabitans	sulfonamide__sul4	0.867874	3.46e-07	0.00377144
Limnohabitans	tetracycline__tetA	0.887301	8.26e-08	0.000909705
Limnohabitans	tetracycline__tetG	0.936283	4.46e-10	5.01e-06
Limnohabitans	trimethoprim__dfrA1	0.899388	2.95e-08	0.000326832
Acidovorax	Cupriavidus	0.874026	2.26e-07	0.00246825
Acidovorax	Polaromonas	0.968831	5.68e-13	6.42e-09
Acidovorax	Variovorax	0.972727	1.62e-13	1.83e-09
Acidovorax	Dechloromonas	0.894805	4.43e-08	0.000489273
Acidovorax	Ralstonia	0.918182	4.46e-09	4.98e-05
Acidovorax	Hydrogenophaga	0.974026	1.03e-13	1.16e-09
Acidovorax	Curvibacter	0.985714	3.67e-16	4.15e-12
Acidovorax	Comamonas	0.97013	3.81e-13	4.31e-09
Acidovorax	Limnobacter	0.948052	6.71e-11	7.56e-07
Acidovorax	Thauera	0.907792	1.33e-08	0.000148248
Acidovorax	Methyloversatilis	0.909091	1.17e-08	0.000130311
Acidovorax	aminoglycoside__aac(6_)-I	0.875592	2.02e-07	0.00220735
Acidovorax	bacitracin__bacA	0.980838	5.86e-15	6.62e-11
Acidovorax	beta-lactam__OXA-21	0.927601	1.45e-09	1.62e-05
Acidovorax	beta-lactam__class-A-beta-lactamase	0.865082	4.17e-07	0.00453988
Acidovorax	chloramphenicol__floR	0.911062	9.59e-09	0.000106704
Acidovorax	macrolide-lincosamide-streptogramin__ereA	0.913577	7.37e-09	8.22e-05
Acidovorax	multidrug__emrE	0.882335	1.22e-07	0.00134043
Acidovorax	multidrug__qacEdelta1	0.894669	4.48e-08	0.000494778
Acidovorax	sulfonamide__sul1	0.957088	1.13e-11	1.28e-07
Acidovorax	sulfonamide__sul2	0.921588	3.02e-09	3.38e-05
Acidovorax	sulfonamide__sul4	0.873166	2.4e-07	0.00262226
Acidovorax	tetracycline__tetA	0.902285	2.26e-08	0.000250901
Acidovorax	tetracycline__tetG	0.906899	1.46e-08	0.00016185
Acidovorax	trimethoprim__dfrA1	0.865576	4.04e-07	0.00439425
Novosphingobium	Cupriavidus	0.861039	5.43e-07	0.00589192
Novosphingobium	Polaromonas	0.866234	3.86e-07	0.00420787
Novosphingobium	Variovorax	0.881818	1.27e-07	0.00139421
Novosphingobium	Sphingomonas	0.996104	1.66e-21	1.88e-17
Novosphingobium	Ralstonia	0.85974	5.9e-07	0.00639872
Novosphingobium	Hydrogenophaga	0.877922	1.7e-07	0.00186375
Novosphingobium	Opitutus	0.862338	5e-07	0.00542474
Novosphingobium	Sphingobium	0.993506	2.11e-19	2.39e-15
Novosphingobium	Bordetella	0.938961	3e-10	3.37e-06
Novosphingobium	Limnobacter	0.894805	4.43e-08	0.000489273
Novosphingobium	Synechococcus	0.866234	3.86e-07	0.00420787
Novosphingobium	Sphingopyxis	0.905195	1.72e-08	0.000190783
Novosphingobium	sulfonamide__sul2	0.877143	1.8e-07	0.00197255
Stenotrophomonas	multidrug__mexE	0.919875	3.68e-09	4.12e-05
Stenotrophomonas	multidrug__smeB	0.944084	1.33e-10	1.5e-06
Stenotrophomonas	multidrug__smeD	0.864071	4.46e-07	0.0048495
Burkholderia	Cupriavidus	0.953247	2.52e-11	2.84e-07
Burkholderia	Variovorax	0.858442	6.41e-07	0.00694087
Burkholderia	Herbaspirillum	0.927273	1.51e-09	1.69e-05
Burkholderia	Ralstonia	0.955844	1.48e-11	1.67e-07
Burkholderia	Hydrogenophaga	0.85974	5.9e-07	0.00639872
Burkholderia	Bordetella	0.896104	3.95e-08	0.000437284
Burkholderia	Thauera	0.942857	1.63e-10	1.83e-06
Burkholderia	Methyloversatilis	0.955844	1.48e-11	1.67e-07
Burkholderia	sulfonamide__sul2	0.89283	5.24e-08	0.000578465
Ilumatobacter	Gemmatimonas	0.888312	7.62e-08	0.00083912
Ilumatobacter	Methylotenera	0.875325	2.05e-07	0.00224968
Ilumatobacter	Opitutus	0.881818	1.27e-07	0.00139421
Ilumatobacter	Aquabacterium	0.885714	9.38e-08	0.00103174
Cupriavidus	Polaromonas	0.871429	2.71e-07	0.00295975
Cupriavidus	Variovorax	0.890909	6.15e-08	0.000678771
Cupriavidus	Herbaspirillum	0.979221	1.26e-14	1.42e-10
Cupriavidus	Sphingomonas	0.862338	5e-07	0.00542474
Cupriavidus	Dechloromonas	0.937662	3.64e-10	4.09e-06
Cupriavidus	Ralstonia	0.985714	3.67e-16	4.15e-12
Cupriavidus	Hydrogenophaga	0.881818	1.27e-07	0.00139421
Cupriavidus	Curvibacter	0.871429	2.71e-07	0.00295975
Cupriavidus	Comamonas	0.894805	4.43e-08	0.000489273
Cupriavidus	Bordetella	0.927273	1.51e-09	1.69e-05
Cupriavidus	Thauera	0.918182	4.46e-09	4.98e-05
Cupriavidus	Methyloversatilis	0.919481	3.85e-09	4.31e-05
Cupriavidus	bacitracin__bacA	0.868464	3.32e-07	0.00362444
Cupriavidus	beta-lactam__OXA-21	0.884193	1.06e-07	0.00116217
Cupriavidus	chloramphenicol__floR	0.913689	7.29e-09	8.12e-05
Cupriavidus	macrolide-lincosamide-streptogramin__ereA	0.860151	5.75e-07	0.00623442
Cupriavidus	sulfonamide__sul1	0.860859	5.5e-07	0.00595988
Cupriavidus	sulfonamide__sul2	0.913745	7.24e-09	8.07e-05
Cupriavidus	tetracycline__tetA	0.893816	4.82e-08	0.000532173
Cupriavidus	tetracycline__tetG	0.876179	1.93e-07	0.00211553
Cupriavidus	trimethoprim__dfrA1	0.872339	2.54e-07	0.00277785
Polaromonas	Methylophilus	0.872727	2.47e-07	0.00270456
Polaromonas	Variovorax	0.992208	1.19e-18	1.34e-14
Polaromonas	Sphingomonas	0.867532	3.54e-07	0.00385892
Polaromonas	Dechloromonas	0.872727	2.47e-07	0.00270456
Polaromonas	Ralstonia	0.925974	1.78e-09	1.99e-05
Polaromonas	Hydrogenophaga	0.990909	5.11e-18	5.78e-14
Polaromonas	Curvibacter	0.949351	5.3e-11	5.97e-07
Polaromonas	Comamonas	0.983117	1.77e-15	2.01e-11
Polaromonas	Limnobacter	0.958442	8.39e-12	9.47e-08
Polaromonas	Thauera	0.9	2.79e-08	0.000309354
Polaromonas	Methyloversatilis	0.923377	2.44e-09	2.73e-05
Polaromonas	bacitracin__bacA	0.94771	7.13e-11	8.03e-07
Polaromonas	beta-lactam__OXA-21	0.892207	5.52e-08	0.000609505
Polaromonas	chloramphenicol__floR	0.867709	3.5e-07	0.00381338
Polaromonas	macrolide-lincosamide-streptogramin__ereA	0.884193	1.06e-07	0.00116217
Polaromonas	multidrug__emrE	0.871113	2.77e-07	0.00302487
Polaromonas	multidrug__qacEdelta1	0.867361	3.58e-07	0.00390214
Polaromonas	sulfonamide__sul1	0.920677	3.36e-09	3.75e-05
Polaromonas	sulfonamide__sul2	0.90198	2.33e-08	0.000258098
Polaromonas	sulfonamide__sul4	0.853321	8.8e-07	0.00950074
Polaromonas	tetracycline__tetA	0.885998	9.17e-08	0.00100889
Polaromonas	tetracycline__tetG	0.872172	2.57e-07	0.00281036
Bradyrhizobium	Reyranella	0.883117	1.15e-07	0.00126269
Bradyrhizobium	Azospirillum	0.912987	7.85e-09	8.74e-05
Bradyrhizobium	Nitrosomonas	0.892208	5.52e-08	0.000609505
Bradyrhizobium	Anaerolinea	0.953247	2.52e-11	2.84e-07
Bradyrhizobium	Mesorhizobium	0.971429	2.51e-13	2.84e-09
Bradyrhizobium	Methylobacterium	0.911688	8.99e-09	0.000100077
Bradyrhizobium	Nitrosospira	0.951948	3.25e-11	3.66e-07
Bradyrhizobium	Magnetospirillum	0.912987	7.85e-09	8.74e-05
Bradyrhizobium	Candidatus_Entotheonella	0.97013	3.81e-13	4.31e-09
Bradyrhizobium	Candidatus_Solibacter	0.974026	1.03e-13	1.16e-09
Methylophilus	Variovorax	0.858442	6.41e-07	0.00694087
Methylophilus	Sediminibacterium	0.972727	1.62e-13	1.83e-09
Methylophilus	Hydrogenophaga	0.862338	5e-07	0.00542474
Methylophilus	Methylotenera	0.91039	1.03e-08	0.000114298
Methylophilus	Comamonas	0.855844	7.54e-07	0.00814958
Methylophilus	Limnobacter	0.858442	6.41e-07	0.00694087
Gemmatimonas	Methylotenera	0.912987	7.85e-09	8.74e-05
Gemmatimonas	Opitutus	0.903896	1.94e-08	0.000215806
Gemmatimonas	Aquabacterium	0.909091	1.17e-08	0.000130311
Variovorax	Sphingomonas	0.883117	1.15e-07	0.00126269
Variovorax	Dechloromonas	0.893506	4.95e-08	0.000546354
Variovorax	Ralstonia	0.933766	6.38e-10	7.16e-06
Variovorax	Hydrogenophaga	0.993506	2.11e-19	2.39e-15
Variovorax	Curvibacter	0.95974	6.24e-12	7.04e-08
Variovorax	Comamonas	0.988312	5.5e-17	6.23e-13
Variovorax	Sphingobium	0.863636	4.59e-07	0.00498898
Variovorax	Limnobacter	0.954545	1.94e-11	2.18e-07
Variovorax	Thauera	0.92987	1.08e-09	1.21e-05
Variovorax	Methyloversatilis	0.92987	1.08e-09	1.21e-05
Variovorax	bacitracin__bacA	0.956804	1.2e-11	1.36e-07
Variovorax	beta-lactam__GES-20	0.855574	7.66e-07	0.00828354
Variovorax	beta-lactam__OXA-21	0.906899	1.46e-08	0.00016185
Variovorax	beta-lactam__class-A-beta-lactamase	0.855886	7.52e-07	0.00812939
Variovorax	chloramphenicol__floR	0.895297	4.24e-08	0.000468929
Variovorax	macrolide-lincosamide-streptogramin__ereA	0.908234	1.28e-08	0.000141909
Variovorax	multidrug__emrE	0.889348	7e-08	0.000771546
Variovorax	multidrug__qacEdelta1	0.868661	3.28e-07	0.0035766
Variovorax	sulfonamide__sul1	0.924578	2.11e-09	2.37e-05
Variovorax	sulfonamide__sul2	0.917667	4.73e-09	5.28e-05
Variovorax	sulfonamide__sul4	0.874489	2.18e-07	0.00238817
Variovorax	tetracycline__tetA	0.904239	1.88e-08	0.000208919
Variovorax	tetracycline__tetG	0.890871	6.17e-08	0.000680864
Rubrivivax	Methylibium	0.983117	1.77e-15	2.01e-11
Streptomyces	Pedosphaera	0.885714	9.38e-08	0.00103174
Herbaspirillum	Dechloromonas	0.911688	8.99e-09	0.000100077
Herbaspirillum	Ralstonia	0.949351	5.3e-11	5.97e-07
Herbaspirillum	Nannochloropsis	-0.880519	1.4e-07	0.00153766
Herbaspirillum	Bordetella	0.924675	2.09e-09	2.34e-05
Herbaspirillum	Methyloversatilis	0.87013	2.96e-07	0.00323735
Herbaspirillum	chloramphenicol__floR	0.879533	1.51e-07	0.00165449
Herbaspirillum	sulfonamide__sul2	0.886293	8.95e-08	0.000985605
Herbaspirillum	tetracycline__tetA	0.868409	3.34e-07	0.00363779
Sphingomonas	Ralstonia	0.864935	4.21e-07	0.00458383
Sphingomonas	Hydrogenophaga	0.879221	1.54e-07	0.00169318
Sphingomonas	Opitutus	0.866234	3.86e-07	0.00420787
Sphingomonas	Sphingobium	0.994805	2.55e-20	2.88e-16
Sphingomonas	Bordetella	0.937662	3.64e-10	4.09e-06
Sphingomonas	Limnobacter	0.903896	1.94e-08	0.000215806
Sphingomonas	Synechococcus	0.862338	5e-07	0.00542474
Sphingomonas	Sphingopyxis	0.918182	4.46e-09	4.98e-05
Sphingomonas	sulfonamide__sul2	0.877143	1.8e-07	0.00197255
Sediminibacterium	Methylotenera	0.928571	1.28e-09	1.44e-05
Sediminibacterium	Limnobacter	0.857143	6.95e-07	0.00752152
Dechloromonas	Ralstonia	0.935065	5.31e-10	5.97e-06
Dechloromonas	Hydrogenophaga	0.894805	4.43e-08	0.000489273
Dechloromonas	Curvibacter	0.874026	2.26e-07	0.00246825
Dechloromonas	Comamonas	0.911688	8.99e-09	0.000100077
Dechloromonas	Thauera	0.880519	1.4e-07	0.00153766
Dechloromonas	Methyloversatilis	0.867532	3.54e-07	0.00385892
Dechloromonas	bacitracin__bacA	0.869763	3.04e-07	0.00331851
Dechloromonas	beta-lactam__OXA-21	0.883525	1.11e-07	0.00122367
Dechloromonas	chloramphenicol__floR	0.958356	8.56e-12	9.65e-08
Dechloromonas	sulfonamide__sul1	0.880365	1.42e-07	0.00155456
Dechloromonas	sulfonamide__sul2	0.904594	1.82e-08	0.000201996
Dechloromonas	tetracycline__tetA	0.943327	1.51e-10	1.69e-06
Dechloromonas	tetracycline__tetG	0.94029	2.44e-10	2.75e-06
Dechloromonas	trimethoprim__dfrA1	0.870986	2.79e-07	0.00305129
Ralstonia	Hydrogenophaga	0.92987	1.08e-09	1.21e-05
Ralstonia	Curvibacter	0.907792	1.33e-08	0.000148248
Ralstonia	Comamonas	0.931169	9.1e-10	1.02e-05
Ralstonia	Bordetella	0.892208	5.52e-08	0.000609505
Ralstonia	Limnobacter	0.888312	7.62e-08	0.00083912
Ralstonia	Thauera	0.935065	5.31e-10	5.97e-06
Ralstonia	Methyloversatilis	0.953247	2.52e-11	2.84e-07
Ralstonia	bacitracin__bacA	0.906138	1.57e-08	0.000174224
Ralstonia	beta-lactam__OXA-21	0.898885	3.09e-08	0.000341975
Ralstonia	chloramphenicol__floR	0.918944	4.1e-09	4.58e-05
Ralstonia	macrolide-lincosamide-streptogramin__ereA	0.866829	3.71e-07	0.00404374
Ralstonia	sulfonamide__sul1	0.888167	7.7e-08	0.000848533
Ralstonia	sulfonamide__sul2	0.924203	2.21e-09	2.48e-05
Ralstonia	tetracycline__tetA	0.901633	2.4e-08	0.000266481
Ralstonia	tetracycline__tetG	0.884193	1.06e-07	0.00116217
Ralstonia	trimethoprim__dfrA1	0.877749	1.72e-07	0.00188704
Hydrogenophaga	Curvibacter	0.951948	3.25e-11	3.66e-07
Hydrogenophaga	Comamonas	0.980519	6.84e-15	7.74e-11
Hydrogenophaga	Sphingobium	0.85974	5.9e-07	0.00639872
Hydrogenophaga	Limnobacter	0.961039	4.59e-12	5.18e-08
Hydrogenophaga	Thauera	0.923377	2.44e-09	2.73e-05
Hydrogenophaga	Methyloversatilis	0.932468	7.63e-10	8.57e-06
Hydrogenophaga	bacitracin__bacA	0.950309	4.44e-11	5e-07
Hydrogenophaga	beta-lactam__GES-20	0.858323	6.46e-07	0.0069884
Hydrogenophaga	beta-lactam__OXA-21	0.905563	1.66e-08	0.000184165
Hydrogenophaga	chloramphenicol__floR	0.891356	5.93e-08	0.0006541
Hydrogenophaga	macrolide-lincosamide-streptogramin__ereA	0.906899	1.46e-08	0.00016185
Hydrogenophaga	multidrug__emrE	0.883737	1.09e-07	0.00120377
Hydrogenophaga	multidrug__qacEdelta1	0.862159	5.05e-07	0.00548331
Hydrogenophaga	sulfonamide__sul1	0.918076	4.52e-09	5.04e-05
Hydrogenophaga	sulfonamide__sul2	0.922896	2.59e-09	2.9e-05
Hydrogenophaga	sulfonamide__sul4	0.869197	3.16e-07	0.00344956
Hydrogenophaga	tetracycline__tetA	0.908148	1.29e-08	0.000143117
Hydrogenophaga	tetracycline__tetG	0.886864	8.56e-08	0.000941949
Reyranella	Azospirillum	0.903896	1.94e-08	0.000215806
Reyranella	Methylobacterium	0.867532	3.54e-07	0.00385892
Reyranella	Nitrosospira	0.853247	8.84e-07	0.0095427
Reyranella	Magnetospirillum	0.902597	2.2e-08	0.000243708
Reyranella	Candidatus_Entotheonella	0.857143	6.95e-07	0.00752152
Reyranella	Candidatus_Solibacter	0.858442	6.41e-07	0.00694087
Azospirillum	Nitrosomonas	0.877922	1.7e-07	0.00186375
Azospirillum	Anaerolinea	0.858442	6.41e-07	0.00694087
Azospirillum	Mesorhizobium	0.894805	4.43e-08	0.000489273
Azospirillum	Nitrosospira	0.922078	2.85e-09	3.19e-05
Azospirillum	Magnetospirillum	0.997403	3.55e-23	4.02e-19
Azospirillum	Candidatus_Entotheonella	0.924675	2.09e-09	2.34e-05
Azospirillum	Candidatus_Solibacter	0.928571	1.28e-09	1.44e-05
Methylotenera	Aquabacterium	0.854545	8.16e-07	0.0088208
Curvibacter	Comamonas	0.955844	1.48e-11	1.67e-07
Curvibacter	Limnobacter	0.927273	1.51e-09	1.69e-05
Curvibacter	Thauera	0.905195	1.72e-08	0.000190783
Curvibacter	Methyloversatilis	0.9	2.79e-08	0.000309354
Curvibacter	aminoglycoside__aac(6_)-I	0.90515	1.73e-08	0.000191554
Curvibacter	bacitracin__bacA	0.997077	1.09e-22	1.23e-18
Curvibacter	beta-lactam__OXA-21	0.926265	1.72e-09	1.92e-05
Curvibacter	beta-lactam__class-A-beta-lactamase	0.866395	3.82e-07	0.00416291
Curvibacter	chloramphenicol__floR	0.912376	8.37e-09	9.32e-05
Curvibacter	macrolide-lincosamide-streptogramin__ereA	0.914912	6.39e-09	7.13e-05
Curvibacter	multidrug__emrE	0.896362	3.86e-08	0.000427547
Curvibacter	multidrug__qacEdelta1	0.914175	6.92e-09	7.71e-05
Curvibacter	sulfonamide__sul1	0.970092	3.86e-13	4.36e-09
Curvibacter	sulfonamide__sul2	0.921588	3.02e-09	3.38e-05
Curvibacter	sulfonamide__sul4	0.882426	1.21e-07	0.00133114
Curvibacter	tetracycline__tetA	0.889907	6.69e-08	0.000737119
Curvibacter	tetracycline__tetG	0.904227	1.88e-08	0.000209139
Curvibacter	trimethoprim__dfrA1	0.868281	3.37e-07	0.00366908
Nitrosomonas	Nitrosospira	0.957143	1.12e-11	1.26e-07
Nitrosomonas	Magnetospirillum	0.880519	1.4e-07	0.00153766
Nitrosomonas	Candidatus_Accumulibacter	0.872727	2.47e-07	0.00270456
Nitrosomonas	Candidatus_Entotheonella	0.868831	3.24e-07	0.00353599
Nitrosomonas	Candidatus_Solibacter	0.892208	5.52e-08	0.000609505
Comamonas	Limnobacter	0.920779	3.32e-09	3.71e-05
Comamonas	Thauera	0.918182	4.46e-09	4.98e-05
Comamonas	Methyloversatilis	0.923377	2.44e-09	2.73e-05
Comamonas	bacitracin__bacA	0.952907	2.69e-11	3.04e-07
Comamonas	beta-lactam__OXA-21	0.918919	4.11e-09	4.59e-05
Comamonas	chloramphenicol__floR	0.904493	1.84e-08	0.000203941
Comamonas	macrolide-lincosamide-streptogramin__ereA	0.916248	5.53e-09	6.17e-05
Comamonas	multidrug__emrE	0.864099	4.45e-07	0.00484146
Comamonas	multidrug__qacEdelta1	0.859559	5.97e-07	0.0064695
Comamonas	sulfonamide__sul1	0.93108	9.21e-10	1.03e-05
Comamonas	sulfonamide__sul2	0.911131	9.52e-09	0.000105961
Comamonas	sulfonamide__sul4	0.881103	1.34e-07	0.00147146
Comamonas	tetracycline__tetA	0.930298	1.02e-09	1.15e-05
Comamonas	tetracycline__tetG	0.905563	1.66e-08	0.000184165
Comamonas	trimethoprim__dfrA1	0.866929	3.69e-07	0.00401712
Opitutus	Sphingobium	0.880519	1.4e-07	0.00153766
Opitutus	Bordetella	0.872727	2.47e-07	0.00270456
Opitutus	Synechococcus	0.875325	2.05e-07	0.00224968
Opitutus	Sphingopyxis	0.872727	2.47e-07	0.00270456
Opitutus	Aquabacterium	0.932468	7.63e-10	8.57e-06
Sphingobium	Bordetella	0.928571	1.28e-09	1.44e-05
Sphingobium	Limnobacter	0.888312	7.62e-08	0.00083912
Sphingobium	Synechococcus	0.879221	1.54e-07	0.00169318
Sphingobium	Sphingopyxis	0.923377	2.44e-09	2.73e-05
Bordetella	beta-lactam__OXA-21	0.854809	8.03e-07	0.00868047
Bordetella	macrolide-lincosamide-streptogramin__ereA	0.861487	5.28e-07	0.00572652
Bordetella	multidrug__mdtB	0.903287	2.06e-08	0.000228467
Bordetella	sulfonamide__sul2	0.888908	7.26e-08	0.000799658
Limnobacter	Thauera	0.864935	4.21e-07	0.00458383
Limnobacter	Methyloversatilis	0.883117	1.15e-07	0.00126269
Limnobacter	Sphingopyxis	0.864935	4.21e-07	0.00458383
Limnobacter	bacitracin__bacA	0.928223	1.34e-09	1.5e-05
Limnobacter	beta-lactam__OXA-21	0.86349	4.63e-07	0.00503558
Limnobacter	multidrug__qacEdelta1	0.879064	1.56e-07	0.00171256
Limnobacter	sulfonamide__sul1	0.903772	1.97e-08	0.000218283
Limnobacter	sulfonamide__sul2	0.888908	7.26e-08	0.000799658
Synechococcus	Sphingopyxis	0.885714	9.38e-08	0.00103174
Synechococcus	beta-lactam__GES-13	0.901617	2.41e-08	0.000266861
Thauera	Methyloversatilis	0.962338	3.34e-12	3.78e-08
Thauera	bacitracin__bacA	0.900292	2.72e-08	0.000301303
Thauera	beta-lactam__OXA-21	0.85748	6.81e-07	0.00736541
Thauera	beta-lactam__class-A-beta-lactamase	0.901866	2.35e-08	0.000260827
Thauera	chloramphenicol__floR	0.879533	1.51e-07	0.00165449
Thauera	sulfonamide__sul1	0.869962	3e-07	0.00327365
Thauera	sulfonamide__sul2	0.916359	5.46e-09	6.09e-05
Thauera	tetracycline__tetA	0.863197	4.72e-07	0.00513184
Anaerolinea	Mesorhizobium	0.975325	6.33e-14	7.16e-10
Anaerolinea	Pedosphaera	0.854545	8.16e-07	0.0088208
Anaerolinea	Methylobacterium	0.862338	5e-07	0.00542474
Anaerolinea	Nitrosospira	0.874026	2.26e-07	0.00246825
Anaerolinea	Magnetospirillum	0.85974	5.9e-07	0.00639872
Anaerolinea	Candidatus_Entotheonella	0.967532	8.33e-13	9.41e-09
Anaerolinea	Candidatus_Solibacter	0.958442	8.39e-12	9.47e-08
Methyloversatilis	bacitracin__bacA	0.897045	3.64e-08	0.000402789
Methyloversatilis	beta-lactam__class-A-beta-lactamase	0.875592	2.02e-07	0.00220735
Methyloversatilis	sulfonamide__sul1	0.86476	4.26e-07	0.0046351
Methyloversatilis	sulfonamide__sul2	0.907209	1.41e-08	0.000157005
Methyloversatilis	tetracycline__tetA	0.892513	5.38e-08	0.000594096
Mesorhizobium	Pedosphaera	0.853247	8.84e-07	0.0095427
Mesorhizobium	Methylobacterium	0.880519	1.4e-07	0.00153766
Mesorhizobium	Nitrosospira	0.9	2.79e-08	0.000309354
Mesorhizobium	Magnetospirillum	0.88961	6.85e-08	0.000755231
Mesorhizobium	Candidatus_Entotheonella	0.975325	6.33e-14	7.16e-10
Mesorhizobium	Candidatus_Solibacter	0.963636	2.41e-12	2.72e-08
Sphingopyxis	Aquabacterium	0.854545	8.16e-07	0.0088208
Methylobacterium	Nitrosospira	0.855844	7.54e-07	0.00814958
Methylobacterium	Candidatus_Entotheonella	0.862338	5e-07	0.00542474
Methylobacterium	Candidatus_Solibacter	0.87013	2.96e-07	0.00323735
Nitrosospira	Magnetospirillum	0.925974	1.78e-09	1.99e-05
Nitrosospira	Candidatus_Entotheonella	0.938961	3e-10	3.37e-06
Nitrosospira	Candidatus_Solibacter	0.948052	6.71e-11	7.56e-07
Magnetospirillum	Candidatus_Entotheonella	0.923377	2.44e-09	2.73e-05
Magnetospirillum	Candidatus_Solibacter	0.931169	9.1e-10	1.02e-05
Candidatus_Entotheonella	Candidatus_Solibacter	0.984416	8.34e-16	9.43e-12
aminoglycoside__aac(3)-I	kasugamycin__kasugamycin-resistance-protein-ksgA	1	0	0
aminoglycoside__aac(6_)-I	bacitracin__bacA	0.906758	1.48e-08	0.000164031
aminoglycoside__aac(6_)-I	beta-lactam__GES-20	0.870332	2.92e-07	0.00319281
aminoglycoside__aac(6_)-I	beta-lactam__OXA-21	0.862327	5e-07	0.00542474
aminoglycoside__aac(6_)-I	macrolide-lincosamide-streptogramin__ereA	0.902859	2.14e-08	0.000237827
aminoglycoside__aac(6_)-I	multidrug__emrE	0.862737	4.87e-07	0.00528718
aminoglycoside__aac(6_)-I	multidrug__qacEdelta1	0.875415	2.04e-07	0.0022352
aminoglycoside__aac(6_)-I	sulfonamide__sul1	0.86555	4.04e-07	0.00440167
aminoglycoside__aac(6_)-I	sulfonamide__sul4	0.868539	3.31e-07	0.00360616
bacitracin__bacA	beta-lactam__OXA-21	0.930574	9.85e-10	1.1e-05
bacitracin__bacA	beta-lactam__class-A-beta-lactamase	0.862735	4.87e-07	0.00528751
bacitracin__bacA	chloramphenicol__floR	0.908729	1.21e-08	0.000135077
bacitracin__bacA	macrolide-lincosamide-streptogramin__ereA	0.913874	7.14e-09	7.96e-05
bacitracin__bacA	multidrug__emrE	0.891041	6.09e-08	0.000671459
bacitracin__bacA	multidrug__qacEdelta1	0.906667	1.49e-08	0.000165485
bacitracin__bacA	sulfonamide__sul1	0.963903	2.25e-12	2.54e-08
bacitracin__bacA	sulfonamide__sul2	0.914696	6.54e-09	7.3e-05
bacitracin__bacA	sulfonamide__sul4	0.874773	2.14e-07	0.00234022
bacitracin__bacA	tetracycline__tetA	0.888241	7.66e-08	0.00084363
bacitracin__bacA	tetracycline__tetG	0.896505	3.82e-08	0.000422278
bacitracin__bacA	trimethoprim__dfrA1	0.873975	2.26e-07	0.00247587
beta-lactam__GES-20	sulfonamide__sul4	0.876468	1.89e-07	0.00207169
beta-lactam__OXA-21	chloramphenicol__floR	0.922788	2.62e-09	2.93e-05
beta-lactam__OXA-21	macrolide-lincosamide-streptogramin__ereA	0.922734	2.64e-09	2.95e-05
beta-lactam__OXA-21	sulfonamide__sul1	0.913428	7.49e-09	8.35e-05
beta-lactam__OXA-21	sulfonamide__sul2	0.906124	1.57e-08	0.00017446
beta-lactam__OXA-21	tetracycline__tetA	0.857598	6.76e-07	0.00731204
beta-lactam__OXA-21	tetracycline__tetG	0.908997	1.18e-08	0.000131511
beta-lactam__OXA-21	trimethoprim__dfrA1	0.931923	8.22e-10	9.22e-06
beta-lactam__class-A-beta-lactamase	sulfonamide__sul1	0.867523	3.54e-07	0.00386001
beta-lactam__class-A-beta-lactamase	sulfonamide__sul2	0.856209	7.37e-07	0.00796989
chloramphenicol__floR	macrolide-lincosamide-streptogramin__ereA	0.880904	1.36e-07	0.00149372
chloramphenicol__floR	sulfonamide__sul1	0.90567	1.64e-08	0.000182282
chloramphenicol__floR	sulfonamide__sul2	0.918358	4.38e-09	4.89e-05
chloramphenicol__floR	sulfonamide__sul4	0.911364	9.29e-09	0.000103451
chloramphenicol__floR	tetracycline__tetA	0.919306	3.93e-09	4.39e-05
chloramphenicol__floR	tetracycline__tetG	0.947107	7.94e-11	8.93e-07
chloramphenicol__floR	trimethoprim__dfrA1	0.923467	2.42e-09	2.71e-05
macrolide-lincosamide-streptogramin__ereA	sulfonamide__sul1	0.869963	3e-07	0.00327356
macrolide-lincosamide-streptogramin__ereA	sulfonamide__sul2	0.889991	6.64e-08	0.000732121
macrolide-lincosamide-streptogramin__ereA	sulfonamide__sul4	0.872148	2.58e-07	0.00281476
macrolide-lincosamide-streptogramin__ereA	tetracycline__tetA	0.900478	2.67e-08	0.000296276
macrolide-lincosamide-streptogramin__ereA	tetracycline__tetG	0.896978	3.66e-08	0.000405123
macrolide-lincosamide-streptogramin__ereA	trimethoprim__dfrA1	0.901322	2.47e-08	0.000274204
multidrug__EmrB-QacA-family-major-facilitator-transporter	trimethoprim__dfrA5	0.939171	2.9e-10	3.26e-06
multidrug__emrE	sulfonamide__sul1	0.883483	1.12e-07	0.00122756
multidrug__emrE	sulfonamide__sul2	0.872589	2.5e-07	0.00272958
multidrug__emrE	tetracycline__tetG	0.862707	4.88e-07	0.00529636
multidrug__mexE	multidrug__smeB	0.895631	4.12e-08	0.000455604
multidrug__qacEdelta1	sulfonamide__sul1	0.934896	5.44e-10	6.11e-06
multidrug__qacEdelta1	sulfonamide__sul2	0.896609	3.78e-08	0.000418456
multidrug__smeB	multidrug__smeD	0.929332	1.16e-09	1.3e-05
multidrug__smeB	multidrug__smeE	0.900163	2.75e-08	0.000304823
multidrug__smeD	multidrug__smeE	0.886581	8.75e-08	0.000963357
sulfonamide__sul1	sulfonamide__sul2	0.934568	5.7e-10	6.4e-06
sulfonamide__sul1	sulfonamide__sul4	0.85973	5.91e-07	0.00639991
sulfonamide__sul1	tetracycline__tetA	0.865625	4.02e-07	0.00438058
sulfonamide__sul1	tetracycline__tetG	0.919446	3.87e-09	4.32e-05
sulfonamide__sul2	sulfonamide__sul4	0.900198	2.74e-08	0.000303885
sulfonamide__sul2	tetracycline__tetA	0.894431	4.57e-08	0.000504931
sulfonamide__sul2	tetracycline__tetG	0.888646	7.41e-08	0.00081671
sulfonamide__sul2	trimethoprim__dfrA1	0.857639	6.74e-07	0.00729373
sulfonamide__sul4	tetracycline__tetA	0.921142	3.18e-09	3.56e-05
sulfonamide__sul4	trimethoprim__dfrA1	0.887268	8.28e-08	0.000912055
tetracycline__tetA	tetracycline__tetG	0.880378	1.42e-07	0.00155321
tetracycline__tetA	trimethoprim__dfrA1	0.884683	1.02e-07	0.00111857
tetracycline__tetG	trimethoprim__dfrA1	0.880458	1.41e-07	0.00154391
