# Supplementary material for: Characteristics of Antibiotic Resistance Genes and Antibiotic-Resistant Bacteria in Full-Scale Drinking Water Treatment System Using Metagenomics and Culturing
Source: Front Microbiol. 2022 Feb 22;12:798442. doi: 10.3389/fmicb.2021.798442 (PMC8902363; doi:10.3389/fmicb.2021.798442)
Supplement: Supplementary file 7 [file Data_Sheet_7.xlsx]

## Sheet: 耐药基因预测详情表
Gene ID	Location	Sample Name	ARO Name	ARO Accession	ARO Description	Drug Class	Resistance Mechanism	Identity(%)	Coverage(%)	Evalue	Score
gene0030	Scaffold1	F2	NmcR	ARO:3003665	NmcR is a homolog of the LysR regulator found in Enterobacter cloacae that contribute to the regulation of NmcA beta-lactamase	carbapenem;cephalosporin;cephamycin;penam	antibiotic inactivation	27.9	89.5	1.9e-21	239
gene0062	Scaffold1	F2	otr(A)	ARO:3002891	otr(A) is an oxytetracycline resistance ribosomal protection protein found in Streptomyces rimosus	tetracycline antibiotic	antibiotic target protection	34.1	14.2	2.4e-11	156
gene0089	Scaffold1	F2	Escherichia coli emrE	ARO:3004039	Member of the small MDR (multidrug resistance) family of transporters; in Escherichia coli this protein provides resistance against a number of positively charged compounds including ethidium bromide and erythromycin; proton-dependent secondary transporter which exchanges protons for compound translocation	macrolide antibiotic	antibiotic efflux	60.9	100	4.5e-32	327
gene0171	Scaffold1	F2	novA	ARO:3002522	A type III ABC transporter, identified on the novobiocin biosynthetic gene cluster, involved in the transport and resistance of novobiocin.	aminocoumarin antibiotic	antibiotic efflux	27.4	98.3	1.1e-33	347
gene0172	Scaffold1	F2	novA	ARO:3002522	A type III ABC transporter, identified on the novobiocin biosynthetic gene cluster, involved in the transport and resistance of novobiocin.	aminocoumarin antibiotic	antibiotic efflux	27.6	95.2	6.6e-31	323
gene0183	Scaffold1	F2	bcrA	ARO:3002987	bcrA is an ABC transporter found in Bacillus licheniformis that confers bacitracin resistance	peptide antibiotic	antibiotic efflux	35.3	74	7.6e-17	198
gene0228	Scaffold1	F2	msbA	ARO:3003950	MsbA is a multidrug resistance transporter homolog from E. coli and belongs to a superfamily of transporters that contain an adenosine triphosphate (ATP) binding cassette (ABC) which is also called a nucleotide-binding domain (NBD). MsbA is a member of the MDR-ABC transporter group by sequence homology. MsbA transports lipid A, a major component of the bacterial outer cell membrane, and is the on…	nitroimidazole antibiotic	antibiotic efflux	27.6	91	2.5e-47	465
gene0269	Scaffold1	F2	bcrA	ARO:3002987	bcrA is an ABC transporter found in Bacillus licheniformis that confers bacitracin resistance	peptide antibiotic	antibiotic efflux	29.2	76.3	3.4e-18	211
gene0274	Scaffold1	F2	ugd	ARO:3003577	PmrE is required for the synthesis and transfer of 4-amino-4-deoxy-L-arabinose (Ara4N) to Lipid A, which allows gram-negative bacteria to resist the antimicrobial activity of cationic antimicrobial peptides and antibiotics such as polymyxin	peptide antibiotic	antibiotic target alteration	28.5	85.5	8.5e-37	373
gene0285	Scaffold1	F2	acrB	ARO:3000216	Protein subunit of AcrA-AcrB-TolC multidrug efflux complex. AcrB functions as a herterotrimer which forms the inner membrane component and is primarily responsible for substrate recognition and energy transduction by acting as a drug/proton antiporter.	cephalosporin;fluoroquinolone antibiotic;glycylcycline;penam;phenicol antibiotic;rifamycin antibiotic;tetracycline antibiotic;triclosan	antibiotic efflux	50.5	98.1	2.3e-290	2563
gene0286	Scaffold1	F2	Escherichia coli acrA	ARO:3004043	AcrA is a subunit of the AcrAB-TolC multidrug efflux system that in E. coli.	cephalosporin;fluoroquinolone antibiotic;glycylcycline;penam;phenicol antibiotic;rifamycin antibiotic;tetracycline antibiotic;triclosan	antibiotic efflux	41.5	90	3e-68	644
gene0287	Scaffold1	F2	MexL	ARO:3003710	MexL is a specific repressor of mexJK transcription and autoregulates its own expression.	macrolide antibiotic;tetracycline antibiotic;triclosan	antibiotic efflux	26.9	87.6	2.8e-09	133
gene0326	Scaffold2	F2	APH(6)-Ic	ARO:3002659	APH(6)-Ic is a transposon-encoded aminoglycoside phosphotransferase in S. enterica, P. aeruginosa and E. coli	aminoglycoside antibiotic	antibiotic inactivation	48.5	97.9	1.2e-56	542
gene0346	Scaffold2	F2	novA	ARO:3002522	A type III ABC transporter, identified on the novobiocin biosynthetic gene cluster, involved in the transport and resistance of novobiocin.	aminocoumarin antibiotic	antibiotic efflux	32	82.2	9.4e-17	198
gene0348	Scaffold2	F2	tet(W/N/W)	ARO:3004442	tet(W/N/W) is a mosaic tetracycline resistance gene and ribosomal protection protein.	tetracycline antibiotic	antibiotic target protection	30.1	97.8	3.4e-69	654
gene0351	Scaffold2	F2	evgS	ARO:3000833	EvgS is a sensor protein that phosphorylates the regulatory protein EvgA. evgS corresponds to 1 locus in Pseudomonas aeruginosa PAO1 and 1 locus in Pseudomonas aeruginosa LESB58.	fluoroquinolone antibiotic;macrolide antibiotic;penam;tetracycline antibiotic	antibiotic efflux	31	48.5	9e-44	435
gene0367	Scaffold2	F2	adeR	ARO:3000553	AdeR is a positive regulator of AdeABC efflux system. AdeR inactivation leads to susceptibility to aminoglycoside antibiotics.	glycylcycline;tetracycline antibiotic	antibiotic efflux	34	76.3	7e-11	145
gene0384	Scaffold2	F2	golS	ARO:3000504	GolS is a regulator activated by the presence of golD, and promotes the expression of the MdsABC efflux pump.	carbapenem;cephalosporin;cephamycin;monobactam;penam;penem;phenicol antibiotic	antibiotic efflux	28.3	86.8	2.6e-11	149
gene0397	Scaffold2	F2	MexV	ARO:3003030	MexV is the membrane fusion protein of the MexVW-OprM multidrug efflux complex.	acridine dye;fluoroquinolone antibiotic;macrolide antibiotic;phenicol antibiotic;tetracycline antibiotic	antibiotic efflux	28.6	56.3	1.2e-18	217
gene0398	Scaffold2	F2	mexN	ARO:3003705	MexN is the inner membrane transporter of the MexMN-OprM multidrug efflux complex.	phenicol antibiotic	antibiotic efflux	24.1	99	2.1e-62	597
gene0416	Scaffold2	F2	MuxB	ARO:3004074	MuxB is one of the two necessary RND components in the Pseudomonas aeruginosa efflux pump system MuxABC-OpmB.	aminocoumarin antibiotic;macrolide antibiotic;monobactam;tetracycline antibiotic	antibiotic efflux	26.6	98.7	3.6e-70	664
gene0466	Scaffold2	F2	efrA	ARO:3003948	efrA is a part of the EfrAB efflux pump, and both efrA and efrB are necessary to confer drug resistance.	fluoroquinolone antibiotic;macrolide antibiotic;rifamycin antibiotic	antibiotic efflux	31.9	69.7	6.5e-19	217
gene0480	Scaffold2	F2	CMY-113	ARO:3002124	CMY-113 is a beta-lactamase. From the Lahey list of CMY beta-lactamases.	cephamycin	antibiotic inactivation	26.9	82.2	4.4e-14	176
gene0533	Scaffold2	F2	macB	ARO:3000535	MacB is an ATP-binding cassette (ABC) transporter that exports macrolides with 14- or 15- membered lactones. It forms an antibiotic efflux complex with MacA and TolC. macB corresponds to 1 locus in Pseudomonas aeruginosa PAO1 and 1 locus in Pseudomonas aeruginosa LESB58.	macrolide antibiotic	antibiotic efflux	49.6	99.2	1.6e-161	1450
gene0534	Scaffold2	F2	macA	ARO:3000533	MacA is a membrane fusion protein that forms an antibiotic efflux complex with MacB and TolC. macA corresponds to 1 locus in Pseudomonas aeruginosa PAO1 and 1 locus in Pseudomonas aeruginosa LESB58.	macrolide antibiotic	antibiotic efflux	36.5	96.7	1.2e-55	535
gene0536	Scaffold2	F2	adeR	ARO:3000553	AdeR is a positive regulator of AdeABC efflux system. AdeR inactivation leads to susceptibility to aminoglycoside antibiotics.	glycylcycline;tetracycline antibiotic	antibiotic efflux	47.8	95.4	1.8e-57	549
gene0537	Scaffold2	F2	adeS	ARO:3000549	AdeS is a sensor kinase in the AdeRS regulatory system of AdeABC. It is essential for AdeABC expression.	glycylcycline;tetracycline antibiotic	antibiotic efflux	36.3	92.2	1.7e-56	542
gene0558	Scaffold2	F2	L1 beta-lactamase	ARO:3000582	L1 is an Ambler class B MBL; subclass B3 originally isolated from Stenotrophomonas maltophilia. It has activity against a broad range of beta-lactams and is only active with two Zn(II) ions in the active site.	cephalosporin	antibiotic inactivation	79	100	7e-133	1200
gene0584	Scaffold3	F2	vanHO	ARO:3002948	vanHO is a vanH variant in the vanO gene cluster	glycopeptide antibiotic	antibiotic target alteration	37.3	92.5	2.2e-50	489
gene0596	Scaffold3	F2	Staphylococcus mupA conferring resistance to mupirocin	ARO:3000521	An alternative isoleucyl-tRNA synthetase conferring resistance to mupirocin.	mupirocin	antibiotic target alteration	27.3	81.5	8.8e-84	781
gene0655	Scaffold3	F2	Acinetobacter baumannii AbaF	ARO:3004573	Expression of abaF in E. coli resulted in increased resistance to fosfomycin.	fosfomycin	antibiotic efflux	28.7	99.5	3e-28	299
gene0657	Scaffold3	F2	cpxA	ARO:3000830	CpxA is a membrane-localized sensor kinase that is activated by envelope stress. It starts a kinase cascade that activates CpxR, which promotes efflux complex expression.	aminocoumarin antibiotic;aminoglycoside antibiotic	antibiotic efflux	30.5	63.8	9.5e-25	269
gene0658	Scaffold3	F2	Pseudomonas aeruginosa CpxR	ARO:3004054	CpxR is directly involved in activation of expression of RND efflux pump MexAB-OprM in P. aeruginosa. CpxR is required to enhance mexAB-oprM expression and drug resistance, in the absence of repressor MexR.	aminocoumarin antibiotic;aminoglycoside antibiotic;carbapenem;cephalosporin;cephamycin;diaminopyrimidine antibiotic;fluoroquinolone antibiotic;macrolide antibiotic;monobactam;penam;penem;peptide antibiotic;phenicol antibiotic;sulfonamide antibiotic;tetracycline antibiotic	antibiotic efflux	39.2	93.5	1e-36	370
gene0695	Scaffold3	F2	novA	ARO:3002522	A type III ABC transporter, identified on the novobiocin biosynthetic gene cluster, involved in the transport and resistance of novobiocin.	aminocoumarin antibiotic	antibiotic efflux	32.1	81.8	1.8e-70	665
gene0698	Scaffold3	F2	oleC	ARO:3003748	oleC is an ABC transporter isolated from Streptomyces antibioticus and is involved in oleandomycin secretion.	macrolide antibiotic	antibiotic efflux	36.5	80.3	1.7e-33	343
gene0728	Scaffold3	F2	lmrD	ARO:3002882	lmrD is a chromosomally-encoded efflux pump that confers resistance to lincosamides in Streptomyces lincolnensis and Lactococcus lactis. It can dimerize with lmrC	lincosamide antibiotic	antibiotic efflux	29.9	93.4	2.5e-17	203
gene0769	Scaffold3	F2	tetA(58)	ARO:3003980	TetA(58) is a Tetracycline efflux pump described in Paenibacillus sp. LC231, a strain of Paenibacillus isolated from Lechuguilla Cave, NM, USA. Described by Pawlowski et al. 2016.	tetracycline antibiotic	antibiotic efflux	33.8	91.6	1.1e-27	292
gene0800	Scaffold4	F2	tetA(58)	ARO:3003980	TetA(58) is a Tetracycline efflux pump described in Paenibacillus sp. LC231, a strain of Paenibacillus isolated from Lechuguilla Cave, NM, USA. Described by Pawlowski et al. 2016.	tetracycline antibiotic	antibiotic efflux	31.3	40.1	5.9e-30	315
gene0805	Scaffold4	F2	MexL	ARO:3003710	MexL is a specific repressor of mexJK transcription and autoregulates its own expression.	macrolide antibiotic;tetracycline antibiotic;triclosan	antibiotic efflux	31.1	94.1	1.2e-14	179
gene0808	Scaffold4	F2	lfrA	ARO:3003967	lfrA is involved in the active efflux of quinolones and is found in Mycobacteroides abscessus.	fluoroquinolone antibiotic	antibiotic efflux	23.2	96.1	2.7e-17	205
gene0814	Scaffold4	F2	APH(3')-IIc	ARO:3002646	APH(3')-IIc is a chromosomal-encoded aminoglycoside phosphotransferase in S. maltophilia	aminoglycoside antibiotic	antibiotic inactivation	85	100	3.3e-129	1168
gene0815	Scaffold4	F2	MexG	ARO:3000806	MexG is a membrane protein required for MexGHI-OpmD efflux activity.	acridine dye;fluoroquinolone antibiotic;tetracycline antibiotic	antibiotic efflux	61.3	89.9	3.8e-36	363
gene0818	Scaffold4	F2	APH(9)-Ia	ARO:3002662	APH(9)-Ia is a chromosomal-encoded aminoglycoside phosphotransferase in L. pneumophila	aminoglycoside antibiotic	antibiotic inactivation	33.7	93.1	1.6e-43	430
gene0846	Scaffold4	F2	evgS	ARO:3000833	EvgS is a sensor protein that phosphorylates the regulatory protein EvgA. evgS corresponds to 1 locus in Pseudomonas aeruginosa PAO1 and 1 locus in Pseudomonas aeruginosa LESB58.	fluoroquinolone antibiotic;macrolide antibiotic;penam;tetracycline antibiotic	antibiotic efflux	26.1	39.2	2.1e-30	321
gene0880	Scaffold4	F2	golS	ARO:3000504	GolS is a regulator activated by the presence of golD, and promotes the expression of the MdsABC efflux pump.	carbapenem;cephalosporin;cephamycin;monobactam;penam;penem;phenicol antibiotic	antibiotic efflux	68.4	100	2e-54	521
gene0898	Scaffold4	F2	vanHB	ARO:3002943	vanHB is a vanH variant in the vanB gene cluster	glycopeptide antibiotic	antibiotic target alteration	38.1	50.6	3e-28	299
gene0903	Scaffold4	F2	adeS	ARO:3000549	AdeS is a sensor kinase in the AdeRS regulatory system of AdeABC. It is essential for AdeABC expression.	glycylcycline;tetracycline antibiotic	antibiotic efflux	38.9	94.4	2.6e-60	575
gene0904	Scaffold4	F2	adeR	ARO:3000553	AdeR is a positive regulator of AdeABC efflux system. AdeR inactivation leads to susceptibility to aminoglycoside antibiotics.	glycylcycline;tetracycline antibiotic	antibiotic efflux	52.9	94.5	5.7e-64	605
gene0905	Scaffold4	F2	adeA	ARO:3000774	AdeA is the membrane fusion protein of the multidrug efflux complex AdeABC.	glycylcycline;tetracycline antibiotic	antibiotic efflux	43.5	99.7	3.8e-75	703
gene0906	Scaffold4	F2	adeB	ARO:3000775	AdeB is the multidrug transporter of the adeABC efflux system.	glycylcycline;tetracycline antibiotic	antibiotic efflux	59.5	97.6	0	2952
gene0941	Scaffold4	F2	evgS	ARO:3000833	EvgS is a sensor protein that phosphorylates the regulatory protein EvgA. evgS corresponds to 1 locus in Pseudomonas aeruginosa PAO1 and 1 locus in Pseudomonas aeruginosa LESB58.	fluoroquinolone antibiotic;macrolide antibiotic;penam;tetracycline antibiotic	antibiotic efflux	29.3	42.7	5.4e-38	386
gene0967	Scaffold5	F2	novA	ARO:3002522	A type III ABC transporter, identified on the novobiocin biosynthetic gene cluster, involved in the transport and resistance of novobiocin.	aminocoumarin antibiotic	antibiotic efflux	34.7	62.1	1.3e-26	284
gene0983	Scaffold5	F2	AcrS	ARO:3000656	AcrS is a repressor of the AcrAB efflux complex and is associated with the expression of AcrEF. AcrS is believed to regulate a switch between AcrAB and AcrEF efflux.	cephalosporin;cephamycin;fluoroquinolone antibiotic;glycylcycline;penam;phenicol antibiotic;rifamycin antibiotic;tetracycline antibiotic;triclosan	antibiotic efflux	23.9	93.2	7.9e-12	155
gene0984	Scaffold5	F2	smeD	ARO:3003055	smeD is the membrane fusion protein of the smeDEF multidrug efflux complex in Stenotrophomonas maltophilia	fluoroquinolone antibiotic;macrolide antibiotic;phenicol antibiotic;tetracycline antibiotic	antibiotic efflux	97.7	100	9.3e-205	1821
gene0985	Scaffold5	F2	smeE	ARO:3003056	smeE is the RND protein of the efflux complex smeDEF in Stenotrophomonas maltophilia	fluoroquinolone antibiotic;macrolide antibiotic;phenicol antibiotic;tetracycline antibiotic	antibiotic efflux	99	100	0	5048
gene0987	Scaffold5	F2	smeF	ARO:3003057	smeF is an outer membrane multidrug efflux protein of the smeDEF complex in Stenotrophomonas maltophilia	fluoroquinolone antibiotic;macrolide antibiotic;phenicol antibiotic;tetracycline antibiotic	antibiotic efflux	98.3	99.8	8.1e-248	2193
gene1001	Scaffold5	F2	mecC	ARO:3001209	A foreign PBP2a acquired by lateral gene transfer that able to perform peptidoglycan synthesis in the presence of beta-lactams.	carbapenem;cephalosporin;cephamycin;monobactam;penam	antibiotic target replacement	26.9	77.7	1.3e-39	399
gene1020	Scaffold5	F2	vanSA	ARO:3002931	vanSA, also known as vanS, is a vanS variant found in the vanA gene cluster	glycopeptide antibiotic	antibiotic target alteration	24.8	45.8	7.5e-12	159
gene1021	Scaffold5	F2	vanRF	ARO:3002925	vanRF is a vanR variant found in the vanF gene cluster	glycopeptide antibiotic	antibiotic target alteration	33	79.7	1.8e-09	133
gene1086	Scaffold5	F2	farA	ARO:3003961	farA is the membrane fusion protein that is part of the farAB efflux pump.	antibacterial free fatty acids	antibiotic efflux	35.8	93.3	1.3e-35	362
gene1087	Scaffold5	F2	OprN	ARO:3000805	OprN is the outer membrane channel component of the MexEF-OprN multidrug efflux complex.	diaminopyrimidine antibiotic;fluoroquinolone antibiotic;phenicol antibiotic	antibiotic efflux	35.9	96.4	1.6e-62	595
gene1108	Scaffold5	F2	arlR	ARO:3000838	ArlR is a response regulator that binds to the norA promoter to activate expression. ArlR must first be phosphorylated by ArlS.	acridine dye;fluoroquinolone antibiotic	antibiotic efflux	35.2	94.8	3.7e-36	365
gene1109	Scaffold5	F2	basS	ARO:3003583	Histidine protein kinase sensor Lipid A modification gene; part of a two-component system involved in polymyxin resistance that senses high extracellular Fe(2+)	peptide antibiotic	antibiotic efflux;antibiotic target alteration	37.3	62.9	8e-38	382
gene1128	Scaffold5	F2	OpmH	ARO:3003682	OpmH is an outer membrane efflux protein required for triclosan-specific efflux pump function.	triclosan	antibiotic efflux	34.5	98	3.7e-56	540
gene1130	Scaffold5	F2	MexL	ARO:3003710	MexL is a specific repressor of mexJK transcription and autoregulates its own expression.	macrolide antibiotic;tetracycline antibiotic;triclosan	antibiotic efflux	45.5	92	9.9e-42	413
gene1131	Scaffold5	F2	MexJ	ARO:3003692	mexJ is the membrane fusion protein of the MexJK multidrug efflux protein.	macrolide antibiotic;tetracycline antibiotic;triclosan	antibiotic efflux	51	92.3	2.7e-84	782
gene1132	Scaffold5	F2	MexK	ARO:3003693	mexK is the inner membrane resistance-nodulation-cell division (RND) transporter in the MexJK multidrug efflux protein.	macrolide antibiotic;tetracycline antibiotic;triclosan	antibiotic efflux	69.9	99.7	0	3681
gene1133	Scaffold5	F2	adeL	ARO:3000620	AdeL is a regulator of AdeFGH in Acinetobacter baumannii. AdeL mutations are associated with AdeFGH overexpression and multidrug resistance.	fluoroquinolone antibiotic;tetracycline antibiotic	antibiotic efflux	40.8	94	1.5e-61	585
gene1183	Scaffold6	F2	bcrA	ARO:3002987	bcrA is an ABC transporter found in Bacillus licheniformis that confers bacitracin resistance	peptide antibiotic	antibiotic efflux	26.7	96.5	1.4e-19	222
gene1220	Scaffold6	F2	evgS	ARO:3000833	EvgS is a sensor protein that phosphorylates the regulatory protein EvgA. evgS corresponds to 1 locus in Pseudomonas aeruginosa PAO1 and 1 locus in Pseudomonas aeruginosa LESB58.	fluoroquinolone antibiotic;macrolide antibiotic;penam;tetracycline antibiotic	antibiotic efflux	37.3	35.4	1.5e-07	118
gene1235	Scaffold6	F2	Pseudomonas aeruginosa CpxR	ARO:3004054	CpxR is directly involved in activation of expression of RND efflux pump MexAB-OprM in P. aeruginosa. CpxR is required to enhance mexAB-oprM expression and drug resistance, in the absence of repressor MexR.	aminocoumarin antibiotic;aminoglycoside antibiotic;carbapenem;cephalosporin;cephamycin;diaminopyrimidine antibiotic;fluoroquinolone antibiotic;macrolide antibiotic;monobactam;penam;penem;peptide antibiotic;phenicol antibiotic;sulfonamide antibiotic;tetracycline antibiotic	antibiotic efflux	37.6	95.3	2.5e-35	358
gene1236	Scaffold6	F2	cpxA	ARO:3000830	CpxA is a membrane-localized sensor kinase that is activated by envelope stress. It starts a kinase cascade that activates CpxR, which promotes efflux complex expression.	aminocoumarin antibiotic;aminoglycoside antibiotic	antibiotic efflux	28.6	61.8	3.6e-24	264
gene1253	Scaffold6	F2	PmpM	ARO:3004077	PmpM is a multidrug efflux pump belonging to the MATE family of Pseudomonas aeruginosa. PmpM is an H+ drug antiporter and is the first reported case of an H+ coupled efflux pump in the MATE family. PmpM confers resistance to fluoroquinolones, fradiomycin, benzalkonium chloride, chlorhexidine gluconate, ethidium bromide, tetraphenylphosphonium chloride (TPPCl), and rhodamine 6G.	aminoglycoside antibiotic;benzalkonium chloride;fluoroquinolone antibiotic	antibiotic efflux	42.6	98.4	1.8e-81	758
gene1309	Scaffold6	F2	lfrA	ARO:3003967	lfrA is involved in the active efflux of quinolones and is found in Mycobacteroides abscessus.	fluoroquinolone antibiotic	antibiotic efflux	27.7	96.9	5e-35	358
gene1322	Scaffold6	F2	evgA	ARO:3000832	EvgA, when phosphorylated, is a positive regulator for efflux protein complexes emrKY and mdtEF. While usually phosphorylated in a EvgS dependent manner, it can be phosphorylated in the absence of EvgS when overexpressed.	fluoroquinolone antibiotic;macrolide antibiotic;penam;tetracycline antibiotic	antibiotic efflux	28	47.7	2e-08	126
gene1348	Scaffold6	F2	vanSN	ARO:3002940	vanSN is a vanS variant found in the vanN gene cluster	glycopeptide antibiotic	antibiotic target alteration	27.9	25.8	3.4e-09	135
gene1351	Scaffold6	F2	macB	ARO:3000535	MacB is an ATP-binding cassette (ABC) transporter that exports macrolides with 14- or 15- membered lactones. It forms an antibiotic efflux complex with MacA and TolC. macB corresponds to 1 locus in Pseudomonas aeruginosa PAO1 and 1 locus in Pseudomonas aeruginosa LESB58.	macrolide antibiotic	antibiotic efflux	24	68.9	1.2e-10	147
gene1352	Scaffold6	F2	macB	ARO:3000535	MacB is an ATP-binding cassette (ABC) transporter that exports macrolides with 14- or 15- membered lactones. It forms an antibiotic efflux complex with MacA and TolC. macB corresponds to 1 locus in Pseudomonas aeruginosa PAO1 and 1 locus in Pseudomonas aeruginosa LESB58.	macrolide antibiotic	antibiotic efflux	28.4	26.9	4e-07	117
gene1353	Scaffold6	F2	macB	ARO:3000535	MacB is an ATP-binding cassette (ABC) transporter that exports macrolides with 14- or 15- membered lactones. It forms an antibiotic efflux complex with MacA and TolC. macB corresponds to 1 locus in Pseudomonas aeruginosa PAO1 and 1 locus in Pseudomonas aeruginosa LESB58.	macrolide antibiotic	antibiotic efflux	42.8	93.6	6e-50	484
gene1382	Scaffold7	F2	Acinetobacter baumannii AbaF	ARO:3004573	Expression of abaF in E. coli resulted in increased resistance to fosfomycin.	fosfomycin	antibiotic efflux	34.8	56.2	1.1e-49	485
gene1395	Scaffold7	F2	MexW	ARO:3003031	MexW is the RND-type membrane protein of the efflux complex MexVW-OprM.	acridine dye;fluoroquinolone antibiotic;macrolide antibiotic;phenicol antibiotic;tetracycline antibiotic	antibiotic efflux	23.4	99	4.5e-52	508
gene1400	Scaffold7	F2	adeL	ARO:3000620	AdeL is a regulator of AdeFGH in Acinetobacter baumannii. AdeL mutations are associated with AdeFGH overexpression and multidrug resistance.	fluoroquinolone antibiotic;tetracycline antibiotic	antibiotic efflux	44.8	97	6.4e-65	614
gene1456	Scaffold7	F2	novA	ARO:3002522	A type III ABC transporter, identified on the novobiocin biosynthetic gene cluster, involved in the transport and resistance of novobiocin.	aminocoumarin antibiotic	antibiotic efflux	40.8	75.7	3.4e-23	252
gene1462	Scaffold7	F2	cmlv	ARO:3002700	cmlv is a chromosome-encoded chloramphenicol phoshotransferase that is found in Streptomyces venezuelae	phenicol antibiotic	antibiotic inactivation	39	95.3	1.3e-60	578
gene1483	Scaffold7	F2	oleC	ARO:3003748	oleC is an ABC transporter isolated from Streptomyces antibioticus and is involved in oleandomycin secretion.	macrolide antibiotic	antibiotic efflux	37	93.2	3.4e-43	427
gene1490	Scaffold7	F2	bcrA	ARO:3002987	bcrA is an ABC transporter found in Bacillus licheniformis that confers bacitracin resistance	peptide antibiotic	antibiotic efflux	35.5	85.5	6e-32	329
gene1523	Scaffold7	F2	smeR	ARO:3003066	smeR is the responder component of a two component signal transduction system that includes smeS	aminoglycoside antibiotic;cephalosporin;cephamycin;penam	antibiotic efflux	99.6	100	4e-131	1184
gene1524	Scaffold7	F2	smeS	ARO:3003067	smeS is the protein kinase sensor component of a two component signal transduction system that includes smeR	aminoglycoside antibiotic;cephalosporin;cephamycin;penam	antibiotic efflux	99.6	100	1e-266	2356
gene1525	Scaffold7	F2	smeA	ARO:3003051	smeA is the membrane fusion protein of the smeABC multidrug efflux complex in Stenotrophomonas maltophilia	aminoglycoside antibiotic;cephalosporin;cephamycin;penam	antibiotic efflux	98.1	100	9.2e-191	1700
gene1526	Scaffold7	F2	smeB	ARO:3003052	smeB is the inner membrane multidrug exporter of the efflux complex smeABC in Stenotrophomonas maltophilia	aminoglycoside antibiotic;cephalosporin;cephamycin;penam	antibiotic efflux	99.3	100	0	5074
gene1527	Scaffold7	F2	smeC	ARO:3003053	smeC is an outer membrane multidrug efflux protein of the smeABC complex in Stenotrophomonas maltophilia	aminoglycoside antibiotic;cephalosporin;cephamycin;penam	antibiotic efflux	98.9	100	4.8e-248	2195
gene1533	Scaffold8	F2	emrB	ARO:3000074	emrB is a translocase in the emrB -TolC efflux protein in E. coli. It recognizes substrates including carbonyl cyanide m-chlorophenylhydrazone (CCCP), nalidixic acid, and thioloactomycin.	fluoroquinolone antibiotic	antibiotic efflux	49.3	100	2.1e-137	1241
gene1534	Scaffold8	F2	Klebsiella pneumoniae KpnG	ARO:3004588	KpnG consists of ~390 residues and resembles EmrA of E. coli. Disruption of the pump components KpnG-KpnH signficantly decrease resistance to azithromycin, ceftazidime, ciprofloxacin, ertapenem, erythromycin, gentamicin, imipenem, ticarcillin, norfloxacin, polymyxin-B, piperacillin, spectinomycin, tobramycin, and streptomycin	aminoglycoside antibiotic;carbapenem;cephalosporin;fluoroquinolone antibiotic;macrolide antibiotic;penam;penem;peptide antibiotic	antibiotic efflux	45.4	97.5	1.6e-84	784
gene1535	Scaffold8	F2	mdtP	ARO:3003550	Multidrug resistance efflux pump. Could be involved in resistance to puromycin, acriflavine and tetraphenylarsonium chloride	acridine dye;nucleoside antibiotic	antibiotic efflux	33.2	88.7	1.4e-53	518
gene1589	Scaffold8	F2	novA	ARO:3002522	A type III ABC transporter, identified on the novobiocin biosynthetic gene cluster, involved in the transport and resistance of novobiocin.	aminocoumarin antibiotic	antibiotic efflux	32.5	97.5	1.6e-65	622
gene1591	Scaffold8	F2	PDC-93	ARO:3004356	An AmpC-like beta-lactamase found in Pseudomonas aeruginosa	carbapenem;cephalosporin;monobactam	antibiotic inactivation	23.6	69.1	6.8e-14	176
gene1617	Scaffold8	F2	farA	ARO:3003961	farA is the membrane fusion protein that is part of the farAB efflux pump.	antibacterial free fatty acids	antibiotic efflux	36.9	89.4	2.9e-37	376
gene1623	Scaffold8	F2	arlS	ARO:3000839	ArlS is a protein histidine kinase that phosphorylates ArlR, a promoter for norA expression.	acridine dye;fluoroquinolone antibiotic	antibiotic efflux	21.7	47.9	7.4e-10	141
gene1624	Scaffold8	F2	smeR	ARO:3003066	smeR is the responder component of a two component signal transduction system that includes smeS	aminoglycoside antibiotic;cephalosporin;cephamycin;penam	antibiotic efflux	44.1	95	4.6e-45	442
gene1639	Scaffold8	F2	adeR	ARO:3000553	AdeR is a positive regulator of AdeABC efflux system. AdeR inactivation leads to susceptibility to aminoglycoside antibiotics.	glycylcycline;tetracycline antibiotic	antibiotic efflux	32.6	96	5.8e-26	277
gene1640	Scaffold8	F2	vanSO	ARO:3002941	vanSO is a vanS variant found in the vanO gene cluster	glycopeptide antibiotic	antibiotic target alteration	30.3	63.4	4.8e-19	220
gene1703	Scaffold9	F2	evgS	ARO:3000833	EvgS is a sensor protein that phosphorylates the regulatory protein EvgA. evgS corresponds to 1 locus in Pseudomonas aeruginosa PAO1 and 1 locus in Pseudomonas aeruginosa LESB58.	fluoroquinolone antibiotic;macrolide antibiotic;penam;tetracycline antibiotic	antibiotic efflux	34.3	48.7	2.4e-53	518
gene1723	Scaffold9	F2	lmrD	ARO:3002882	lmrD is a chromosomally-encoded efflux pump that confers resistance to lincosamides in Streptomyces lincolnensis and Lactococcus lactis. It can dimerize with lmrC	lincosamide antibiotic	antibiotic efflux	26.2	83.9	1.3e-13	171
gene1759	Scaffold9	F2	Streptomyces rishiriensis parY mutant conferring resistance to aminocoumarin	ARO:3003318	point mutation on the Streptomyces rishiriensis parY resulting in aminocoumarin resistance	aminocoumarin antibiotic	antibiotic target alteration	42.2	66.8	1.4e-117	1072
gene1787	Scaffold9	F2	macB	ARO:3000535	MacB is an ATP-binding cassette (ABC) transporter that exports macrolides with 14- or 15- membered lactones. It forms an antibiotic efflux complex with MacA and TolC. macB corresponds to 1 locus in Pseudomonas aeruginosa PAO1 and 1 locus in Pseudomonas aeruginosa LESB58.	macrolide antibiotic	antibiotic efflux	34.8	74	1.8e-18	213
gene1794	Scaffold9	F2	opmE	ARO:3003700	opmE is an outer membrane factor protein that is part of the multidrug efflux pump MexPQ-OpmE.	acridine dye;carbapenem;diaminopyrimidine antibiotic;macrolide antibiotic;phenicol antibiotic;tetracycline antibiotic	antibiotic efflux	34.9	94.5	3.6e-49	480
gene1795	Scaffold9	F2	farA	ARO:3003961	farA is the membrane fusion protein that is part of the farAB efflux pump.	antibacterial free fatty acids	antibiotic efflux	31.2	90.2	7.1e-27	286
gene1802	Scaffold10	F2	cmrA	ARO:3002702	cmrA is a transposon-encoded chloramphenicol exporter that is found in Rhodococcus rhodochrous	phenicol antibiotic	antibiotic efflux	35	91.6	5.9e-47	460
gene1806	Scaffold10	F2	arlS	ARO:3000839	ArlS is a protein histidine kinase that phosphorylates ArlR, a promoter for norA expression.	acridine dye;fluoroquinolone antibiotic	antibiotic efflux	23.4	70.4	2.3e-15	188
gene1807	Scaffold10	F2	arlR	ARO:3000838	ArlR is a response regulator that binds to the norA promoter to activate expression. ArlR must first be phosphorylated by ArlS.	acridine dye;fluoroquinolone antibiotic	antibiotic efflux	35.3	96.1	8.7e-38	379
gene1809	Scaffold10	F2	macB	ARO:3000535	MacB is an ATP-binding cassette (ABC) transporter that exports macrolides with 14- or 15- membered lactones. It forms an antibiotic efflux complex with MacA and TolC. macB corresponds to 1 locus in Pseudomonas aeruginosa PAO1 and 1 locus in Pseudomonas aeruginosa LESB58.	macrolide antibiotic	antibiotic efflux	41.3	94.4	4.7e-41	407
gene1819	Scaffold10	F2	cmlv	ARO:3002700	cmlv is a chromosome-encoded chloramphenicol phoshotransferase that is found in Streptomyces venezuelae	phenicol antibiotic	antibiotic inactivation	26.6	97.7	7.1e-27	287
gene1852	Scaffold10	F2	vanL	ARO:3002910	VanL is a D-Ala-D-Ala ligase homolog that can synthesize D-Ala-D-Ser, an alternative substrate for peptidoglycan synthesis that reduces vancomycin binding affinity in Enterococcus faecalis	glycopeptide antibiotic	antibiotic target alteration	28.5	75.3	5.2e-28	296
gene1897	Scaffold10	F2	TaeA	ARO:3003986	Pleuromutilin (Tiamulin) ABC efflux pump found in Paenibacillus sp. LC231, a strain of Paenibacillus isolated from Lechuguilla Cave, NM, USA. Confers resistance to pleuromutilin antibiotics. Described by Pawlowski et al. 2016.	pleuromutilin antibiotic	antibiotic efflux	39.9	96.2	4.1e-102	937
gene1940	Scaffold11	F2	kdpE	ARO:3003841	kdpE is a transcriptional activator that is part of the two-component system KdpD/KdpE that is studied for its regulatory role in potassium transport and has been identified as an adaptive regulator involved in the virulence and intracellular survival of pathogenic bacteria. kdpE regulates a range of virulence loci through direct promoter binding.	aminoglycoside antibiotic	antibiotic efflux	48.2	93.2	3.4e-53	512
gene1975	Scaffold11	F2	tetA(58)	ARO:3003980	TetA(58) is a Tetracycline efflux pump described in Paenibacillus sp. LC231, a strain of Paenibacillus isolated from Lechuguilla Cave, NM, USA. Described by Pawlowski et al. 2016.	tetracycline antibiotic	antibiotic efflux	35.3	93	4.5e-34	348
gene1976	Scaffold11	F2	TriA	ARO:3003679	TriA is a membrane protein that is fused to TriB and both are required for the triclosan efflux pump function of TriABC-OpmH in P. aeruginosa.	triclosan	antibiotic efflux	26.8	91.4	2.2e-15	188
gene1977	Scaffold11	F2	macB	ARO:3000535	MacB is an ATP-binding cassette (ABC) transporter that exports macrolides with 14- or 15- membered lactones. It forms an antibiotic efflux complex with MacA and TolC. macB corresponds to 1 locus in Pseudomonas aeruginosa PAO1 and 1 locus in Pseudomonas aeruginosa LESB58.	macrolide antibiotic	antibiotic efflux	40.9	96.1	1.1e-45	447
gene2006	Scaffold11	F2	smeS	ARO:3003067	smeS is the protein kinase sensor component of a two component signal transduction system that includes smeR	aminoglycoside antibiotic;cephalosporin;cephamycin;penam	antibiotic efflux	29	60.2	4.8e-22	246
gene2007	Scaffold11	F2	vanRO	ARO:3002930	vanRO is a vanR variant found in the vanO gene cluster	glycopeptide antibiotic	antibiotic target alteration	36.5	96.5	2.5e-32	332
gene2074	Scaffold12	F2	vanRM	ARO:3002928	vanRM is a vanR variant found in the vanM gene cluster	glycopeptide antibiotic	antibiotic target alteration	29.5	5	1.6e-11	161
gene2077	Scaffold12	F2	vanRE	ARO:3002924	vanRE is a vanR variant found in the vanE gene cluster	glycopeptide antibiotic	antibiotic target alteration	31.3	95.8	2.5e-15	183
gene2078	Scaffold12	F2	vanRL	ARO:3002927	vanRL is a vanR variant found in the vanL gene cluster	glycopeptide antibiotic	antibiotic target alteration	33.3	96.6	1.4e-15	185
gene2158	Scaffold12	F2	LRA-1	ARO:3002482	LRA-1 is a beta-lactamase isolated from soil samples in Alaska	cephalosporin;penam	antibiotic inactivation	50.5	90.8	1.9e-64	610
gene2159	Scaffold12	F2	NmcR	ARO:3003665	NmcR is a homolog of the LysR regulator found in Enterobacter cloacae that contribute to the regulation of NmcA beta-lactamase	carbapenem;cephalosporin;cephamycin;penam	antibiotic inactivation	47.9	96.5	1.1e-69	655
gene2160	Scaffold12	F2	optrA	ARO:3003746	OptrA is a member of the ABC-F protein subfamily that confers resistance to oxazolidinones. The gene encoding the protein was originally isolated from a plasmid in Enterococcus faecalis and Enterococcus faecium.	lincosamide antibiotic;macrolide antibiotic;oxazolidinone antibiotic;phenicol antibiotic;pleuromutilin antibiotic;streptogramin antibiotic;tetracycline antibiotic	antibiotic target protection	28.5	94	2e-68	647
gene2162	Scaffold12	F2	rosB	ARO:3003049	rosB is part of an efflux pump/potassium antiporter system (RosAB) in Yersinia that confers resistance to cationic antimicrobial peptides such as polymyxin B.	peptide antibiotic	antibiotic efflux	53.3	97	1.6e-149	1346
gene2164	Scaffold12	F2	mtrA	ARO:3000816	MtrA is a transcriptional activator of the MtrCDE multidrug efflux pump of Neisseria gonorrhoeae.	macrolide antibiotic;penam	antibiotic efflux	41.9	97.8	4.4e-42	416
gene2165	Scaffold12	F2	cpxA	ARO:3000830	CpxA is a membrane-localized sensor kinase that is activated by envelope stress. It starts a kinase cascade that activates CpxR, which promotes efflux complex expression.	aminocoumarin antibiotic;aminoglycoside antibiotic	antibiotic efflux	30.9	73.2	1.1e-33	346
gene2172	Scaffold13	F2	Acinetobacter baumannii AmvA	ARO:3004577	AmvA has 14 alpha-helical transmembrane segments, qualifying it as a member of the DHA2 transporter family of the major facilitator superfamily (MFS). When AmvA was expressed in E. coli, the cells had at least four-fold decreased susceptibility to erythromycin, acridine orange, acriflavine, deoxycholate and methyl viologen. AmvA from the AC0037 strain of A. baumannii was tested.	acridine dye;macrolide antibiotic	antibiotic efflux	36.6	84.1	8.6e-70	658
gene2177	Scaffold13	F2	oleC	ARO:3003748	oleC is an ABC transporter isolated from Streptomyces antibioticus and is involved in oleandomycin secretion.	macrolide antibiotic	antibiotic efflux	32.3	71	2.4e-11	151
gene2187	Scaffold13	F2	mtrA	ARO:3000816	MtrA is a transcriptional activator of the MtrCDE multidrug efflux pump of Neisseria gonorrhoeae.	macrolide antibiotic;penam	antibiotic efflux	38.8	96.1	6.8e-38	380
gene2188	Scaffold13	F2	vanSO	ARO:3002941	vanSO is a vanS variant found in the vanO gene cluster	glycopeptide antibiotic	antibiotic target alteration	29.2	64.4	1.9e-20	232
gene2189	Scaffold13	F2	adeL	ARO:3000620	AdeL is a regulator of AdeFGH in Acinetobacter baumannii. AdeL mutations are associated with AdeFGH overexpression and multidrug resistance.	fluoroquinolone antibiotic;tetracycline antibiotic	antibiotic efflux	45	93.5	2.4e-67	635
gene2191	Scaffold13	F2	MuxC	ARO:3004075	MuxC is one of the two necessary RND components of the MuxABC-OpmB efflux pumps system in Pseudomonas aeruginosa.	aminocoumarin antibiotic;macrolide antibiotic;monobactam;tetracycline antibiotic	antibiotic efflux	25.4	99	2.3e-77	726
gene2194	Scaffold13	F2	mtrA	ARO:3000816	MtrA is a transcriptional activator of the MtrCDE multidrug efflux pump of Neisseria gonorrhoeae.	macrolide antibiotic;penam	antibiotic efflux	36.1	96.9	7e-32	328
gene2195	Scaffold13	F2	basS	ARO:3003583	Histidine protein kinase sensor Lipid A modification gene; part of a two-component system involved in polymyxin resistance that senses high extracellular Fe(2+)	peptide antibiotic	antibiotic efflux;antibiotic target alteration	32.4	61.5	8.1e-30	313
gene2200	Scaffold13	F2	Acinetobacter baumannii AbaF	ARO:3004573	Expression of abaF in E. coli resulted in increased resistance to fosfomycin.	fosfomycin	antibiotic efflux	34.8	85.3	2.8e-65	619
gene2255	Scaffold13	F2	bcrA	ARO:3002987	bcrA is an ABC transporter found in Bacillus licheniformis that confers bacitracin resistance	peptide antibiotic	antibiotic efflux	23.1	83.8	5.9e-15	182
gene2310	Scaffold14	F2	golS	ARO:3000504	GolS is a regulator activated by the presence of golD, and promotes the expression of the MdsABC efflux pump.	carbapenem;cephalosporin;cephamycin;monobactam;penam;penem;phenicol antibiotic	antibiotic efflux	39.6	88.8	3.2e-18	208
gene2336	Scaffold14	F2	adeL	ARO:3000620	AdeL is a regulator of AdeFGH in Acinetobacter baumannii. AdeL mutations are associated with AdeFGH overexpression and multidrug resistance.	fluoroquinolone antibiotic;tetracycline antibiotic	antibiotic efflux	33.8	91.8	1.4e-41	413
gene2368	Scaffold14	F2	adeL	ARO:3000620	AdeL is a regulator of AdeFGH in Acinetobacter baumannii. AdeL mutations are associated with AdeFGH overexpression and multidrug resistance.	fluoroquinolone antibiotic;tetracycline antibiotic	antibiotic efflux	25.9	89.4	8.3e-23	251
gene2370	Scaffold14	F2	evgA	ARO:3000832	EvgA, when phosphorylated, is a positive regulator for efflux protein complexes emrKY and mdtEF. While usually phosphorylated in a EvgS dependent manner, it can be phosphorylated in the absence of EvgS when overexpressed.	fluoroquinolone antibiotic;macrolide antibiotic;penam;tetracycline antibiotic	antibiotic efflux	26.2	84.8	5.2e-16	191
gene2381	Scaffold14	F2	Klebsiella pneumoniae KpnE	ARO:3004580	KpnE subunit of KpnEF resembles EbrAB from E. coli. Mutation in KpnEF resulted in increased susceptibility to cefepime, ceftriaxon, colistin, erythromycin, rifampin, tetracycline, and streptomycin as well as enhanced sensitivity toward sodium dodecyl sulfate, deoxycholate, dyes, benzalkonium chloride, chlorhexidine, and triclosan	aminoglycoside antibiotic;cephalosporin;macrolide antibiotic;peptide antibiotic;rifamycin antibiotic;tetracycline antibiotic	antibiotic efflux	49.5	86.3	1.7e-21	236
gene2405	Scaffold15	F2	adeK	ARO:3000782	AdeK is the outer membrane factor protein in the adeIJK multidrug efflux complex.	carbapenem;cephalosporin;diaminopyrimidine antibiotic;fluoroquinolone antibiotic;lincosamide antibiotic;macrolide antibiotic;penem;phenicol antibiotic;rifamycin antibiotic;tetracycline antibiotic	antibiotic efflux	28.9	99.1	1.2e-41	415
gene2406	Scaffold15	F2	macB	ARO:3000535	MacB is an ATP-binding cassette (ABC) transporter that exports macrolides with 14- or 15- membered lactones. It forms an antibiotic efflux complex with MacA and TolC. macB corresponds to 1 locus in Pseudomonas aeruginosa PAO1 and 1 locus in Pseudomonas aeruginosa LESB58.	macrolide antibiotic	antibiotic efflux	56.7	99.1	4.2e-202	1800
gene2407	Scaffold15	F2	macA	ARO:3000533	MacA is a membrane fusion protein that forms an antibiotic efflux complex with MacB and TolC. macA corresponds to 1 locus in Pseudomonas aeruginosa PAO1 and 1 locus in Pseudomonas aeruginosa LESB58.	macrolide antibiotic	antibiotic efflux	42	95.4	9.9e-64	605
gene2408	Scaffold15	F2	Pseudomonas aeruginosa CpxR	ARO:3004054	CpxR is directly involved in activation of expression of RND efflux pump MexAB-OprM in P. aeruginosa. CpxR is required to enhance mexAB-oprM expression and drug resistance, in the absence of repressor MexR.	aminocoumarin antibiotic;aminoglycoside antibiotic;carbapenem;cephalosporin;cephamycin;diaminopyrimidine antibiotic;fluoroquinolone antibiotic;macrolide antibiotic;monobactam;penam;penem;peptide antibiotic;phenicol antibiotic;sulfonamide antibiotic;tetracycline antibiotic	antibiotic efflux	40.3	93.8	1.6e-37	377
gene2409	Scaffold15	F2	cpxA	ARO:3000830	CpxA is a membrane-localized sensor kinase that is activated by envelope stress. It starts a kinase cascade that activates CpxR, which promotes efflux complex expression.	aminocoumarin antibiotic;aminoglycoside antibiotic	antibiotic efflux	29.3	58.2	4e-21	238
gene2417	Scaffold15	F2	msbA	ARO:3003950	MsbA is a multidrug resistance transporter homolog from E. coli and belongs to a superfamily of transporters that contain an adenosine triphosphate (ATP) binding cassette (ABC) which is also called a nucleotide-binding domain (NBD). MsbA is a member of the MDR-ABC transporter group by sequence homology. MsbA transports lipid A, a major component of the bacterial outer cell membrane, and is the on…	nitroimidazole antibiotic	antibiotic efflux	33.5	70	1.4e-24	266
gene2450	Scaffold15	F2	macB	ARO:3000535	MacB is an ATP-binding cassette (ABC) transporter that exports macrolides with 14- or 15- membered lactones. It forms an antibiotic efflux complex with MacA and TolC. macB corresponds to 1 locus in Pseudomonas aeruginosa PAO1 and 1 locus in Pseudomonas aeruginosa LESB58.	macrolide antibiotic	antibiotic efflux	34.8	53.2	5.2e-27	288
gene2462	Scaffold15	F2	mdtN	ARO:3003548	Multidrug resistance efflux pump. Could be involved in resistance to puromycin, acriflavine and tetraphenylarsonium chloride.	acridine dye;nucleoside antibiotic	antibiotic efflux	27.1	71.4	5.5e-06	106
gene2463	Scaffold15	F2	oleC	ARO:3003748	oleC is an ABC transporter isolated from Streptomyces antibioticus and is involved in oleandomycin secretion.	macrolide antibiotic	antibiotic efflux	37.8	99.3	8.7e-49	475
gene2505	Scaffold15	F2	baeR	ARO:3000828	BaeR is a response regulator that promotes the expression of MdtABC and AcrD efflux complexes.	aminocoumarin antibiotic;aminoglycoside antibiotic	antibiotic efflux	29.7	97.3	1.4e-19	222
gene2506	Scaffold15	F2	vanSO	ARO:3002941	vanSO is a vanS variant found in the vanO gene cluster	glycopeptide antibiotic	antibiotic target alteration	29.8	71.1	2.4e-23	257
gene2510	Scaffold15	F2	msbA	ARO:3003950	MsbA is a multidrug resistance transporter homolog from E. coli and belongs to a superfamily of transporters that contain an adenosine triphosphate (ATP) binding cassette (ABC) which is also called a nucleotide-binding domain (NBD). MsbA is a member of the MDR-ABC transporter group by sequence homology. MsbA transports lipid A, a major component of the bacterial outer cell membrane, and is the on…	nitroimidazole antibiotic	antibiotic efflux	40.8	97.8	3.7e-117	1067
gene2536	Scaffold16	F2	oqxA	ARO:3003922	RND efflux pump conferring resistance to fluoroquinolone	diaminopyrimidine antibiotic;fluoroquinolone antibiotic;glycylcycline;nitrofuran antibiotic;tetracycline antibiotic	antibiotic efflux	67.5	94.4	2.1e-132	1197
gene2537	Scaffold16	F2	oqxB	ARO:3003923	RND efflux pump conferring resistance to fluoroquinolone	diaminopyrimidine antibiotic;fluoroquinolone antibiotic;glycylcycline;nitrofuran antibiotic;tetracycline antibiotic	antibiotic efflux	78.3	98.5	0	4067
gene2539	Scaffold16	F2	OprN	ARO:3000805	OprN is the outer membrane channel component of the MexEF-OprN multidrug efflux complex.	diaminopyrimidine antibiotic;fluoroquinolone antibiotic;phenicol antibiotic	antibiotic efflux	48.7	97.4	1.3e-109	1001
gene2558	Scaffold16	F2	adeL	ARO:3000620	AdeL is a regulator of AdeFGH in Acinetobacter baumannii. AdeL mutations are associated with AdeFGH overexpression and multidrug resistance.	fluoroquinolone antibiotic;tetracycline antibiotic	antibiotic efflux	33.2	95.6	1.5e-36	369
gene2566	Scaffold16	F2	rosA	ARO:3003048	rosA is part of an efflux pump/potassium antiporter system (RosAB) in Yersinia that confers resistance to cationic antimicrobial peptides such as polymyxin B.	peptide antibiotic	antibiotic efflux	59.5	98.2	2.8e-113	1032
gene2570	Scaffold16	F2	msbA	ARO:3003950	MsbA is a multidrug resistance transporter homolog from E. coli and belongs to a superfamily of transporters that contain an adenosine triphosphate (ATP) binding cassette (ABC) which is also called a nucleotide-binding domain (NBD). MsbA is a member of the MDR-ABC transporter group by sequence homology. MsbA transports lipid A, a major component of the bacterial outer cell membrane, and is the on…	nitroimidazole antibiotic	antibiotic efflux	33.8	96.6	2.2e-77	724
gene2581	Scaffold16	F2	adeF	ARO:3000777	AdeF is the membrane fusion protein of the multidrug efflux complex AdeFGH.	fluoroquinolone antibiotic;tetracycline antibiotic	antibiotic efflux	26.9	31.9	1.7e-06	113
gene2597	Scaffold16	F2	TaeA	ARO:3003986	Pleuromutilin (Tiamulin) ABC efflux pump found in Paenibacillus sp. LC231, a strain of Paenibacillus isolated from Lechuguilla Cave, NM, USA. Confers resistance to pleuromutilin antibiotics. Described by Pawlowski et al. 2016.	pleuromutilin antibiotic	antibiotic efflux	32.3	99.7	2.4e-90	836
gene2601	Scaffold16	F2	MexH	ARO:3000807	MexH is the membrane fusion protein of the efflux complex MexGHI-OpmD.	acridine dye;fluoroquinolone antibiotic;tetracycline antibiotic	antibiotic efflux	31	85.6	1e-30	320
gene2602	Scaffold16	F2	AxyY	ARO:3004144	AxyY is the periplasmic adaptor protein of the AxyXY-OprZ efflux pump system in Achromobacter spp.	aminoglycoside antibiotic;cephalosporin;fluoroquinolone antibiotic;macrolide antibiotic	antibiotic efflux	26.8	69.7	5.6e-64	611
gene2603	Scaffold16	F2	MuxC	ARO:3004075	MuxC is one of the two necessary RND components of the MuxABC-OpmB efflux pumps system in Pseudomonas aeruginosa.	aminocoumarin antibiotic;macrolide antibiotic;monobactam;tetracycline antibiotic	antibiotic efflux	27.1	98.2	9.6e-84	781
gene2635	Scaffold17	F2	bacA	ARO:3002986	The bacA gene product (BacA) recycles undecaprenyl pyrophosphate during cell wall biosynthesis which confers resistance to bacitracin.	peptide antibiotic	antibiotic target alteration	36.3	95.2	2.3e-29	307
gene2645	Scaffold17	F2	vanSM	ARO:3002939	vanSM is a vanS variant found in the vanM gene cluster	glycopeptide antibiotic	antibiotic target alteration	24.3	61	1.9e-07	119
gene2682	Scaffold17	F2	evgS	ARO:3000833	EvgS is a sensor protein that phosphorylates the regulatory protein EvgA. evgS corresponds to 1 locus in Pseudomonas aeruginosa PAO1 and 1 locus in Pseudomonas aeruginosa LESB58.	fluoroquinolone antibiotic;macrolide antibiotic;penam;tetracycline antibiotic	antibiotic efflux	31.1	44	9.8e-56	540
gene2698	Scaffold17	F2	vanL	ARO:3002910	VanL is a D-Ala-D-Ala ligase homolog that can synthesize D-Ala-D-Ser, an alternative substrate for peptidoglycan synthesis that reduces vancomycin binding affinity in Enterococcus faecalis	glycopeptide antibiotic	antibiotic target alteration	38.5	97.3	1.9e-66	628
gene2719	Scaffold18	F2	tetT	ARO:3000193	Tet(T) is a ribosomal protection protein of streptococci. It is similar to Tet(Q).	tetracycline antibiotic	antibiotic target protection	27.5	83.5	1.6e-34	354
gene2730	Scaffold18	F2	vanSN	ARO:3002940	vanSN is a vanS variant found in the vanN gene cluster	glycopeptide antibiotic	antibiotic target alteration	25.3	20.1	1.2e-15	194
gene2731	Scaffold18	F2	evgS	ARO:3000833	EvgS is a sensor protein that phosphorylates the regulatory protein EvgA. evgS corresponds to 1 locus in Pseudomonas aeruginosa PAO1 and 1 locus in Pseudomonas aeruginosa LESB58.	fluoroquinolone antibiotic;macrolide antibiotic;penam;tetracycline antibiotic	antibiotic efflux	34.2	31.1	8.1e-55	532
gene2775	Scaffold18	F2	emrY	ARO:3000254	emrY is a multidrug transport that moves substrates across the inner membrane of the Gram-negative E. coli. It is a homolog of emrB.	tetracycline antibiotic	antibiotic efflux	30.9	31.5	1e-07	122
gene2780	Scaffold18	F2	MCR-5.1	ARO:3004332	MCR-5 is a transposon-associated phosphoethanolamine transferase gene, identified in Salmonella Paratyphi B dTa+ (d-tartrate fermenting Salmonella enterica subsp. enterica serovar Paratyphi B) isolates from food-producing animals. The isolates were collected between 2011 and 2013, and retrieved from the German National Reference Laboratory for Salmonella. MCR-5 confers resistance to collistin thr…	peptide antibiotic	antibiotic target alteration	46.5	99	1.8e-128	1164
gene2785	Scaffold18	F2	vanRO	ARO:3002930	vanRO is a vanR variant found in the vanO gene cluster	glycopeptide antibiotic	antibiotic target alteration	35.7	97.9	4.8e-31	321
gene2786	Scaffold18	F2	adeS	ARO:3000549	AdeS is a sensor kinase in the AdeRS regulatory system of AdeABC. It is essential for AdeABC expression.	glycylcycline;tetracycline antibiotic	antibiotic efflux	19.7	68.5	8.5e-07	114
gene2803	Scaffold19	F2	evgS	ARO:3000833	EvgS is a sensor protein that phosphorylates the regulatory protein EvgA. evgS corresponds to 1 locus in Pseudomonas aeruginosa PAO1 and 1 locus in Pseudomonas aeruginosa LESB58.	fluoroquinolone antibiotic;macrolide antibiotic;penam;tetracycline antibiotic	antibiotic efflux	34.8	30.4	8.4e-39	393
gene2805	Scaffold19	F2	evgS	ARO:3000833	EvgS is a sensor protein that phosphorylates the regulatory protein EvgA. evgS corresponds to 1 locus in Pseudomonas aeruginosa PAO1 and 1 locus in Pseudomonas aeruginosa LESB58.	fluoroquinolone antibiotic;macrolide antibiotic;penam;tetracycline antibiotic	antibiotic efflux	35.2	24.2	2.4e-37	381
gene2841	Scaffold19	F2	efpA	ARO:3003955	efpA is an MFS transporter found in Mycobacterium tuberculosis.	isoniazid;rifamycin antibiotic	antibiotic efflux	31.2	98.5	8.5e-40	399
gene2842	Scaffold19	F2	adeL	ARO:3000620	AdeL is a regulator of AdeFGH in Acinetobacter baumannii. AdeL mutations are associated with AdeFGH overexpression and multidrug resistance.	fluoroquinolone antibiotic;tetracycline antibiotic	antibiotic efflux	33.2	94.3	1.3e-41	413
gene2868	Scaffold19	F2	Erm(31)	ARO:3000598	Erm(31) confers a MLSb resistant phenotype. Along with erm(30), these genes are responsible for self-resistance in the pikromycin/narbomycin/methymycin/neomethymycin producer, Streptomyces venezuelae.	lincosamide antibiotic;macrolide antibiotic;streptogramin antibiotic	antibiotic target alteration	31.4	84	8.7e-18	207
gene2872	Scaffold19	F2	dfrA3	ARO:3003105	dfrA3 is an integron-encoded dihydrofolate reductase found in Escherichia coli	diaminopyrimidine antibiotic	antibiotic target replacement	47.9	98.2	8e-41	404
gene2885	Scaffold20	F2	macB	ARO:3000535	MacB is an ATP-binding cassette (ABC) transporter that exports macrolides with 14- or 15- membered lactones. It forms an antibiotic efflux complex with MacA and TolC. macB corresponds to 1 locus in Pseudomonas aeruginosa PAO1 and 1 locus in Pseudomonas aeruginosa LESB58.	macrolide antibiotic	antibiotic efflux	37	96.5	4.2e-40	399
gene2894	Scaffold20	F2	novA	ARO:3002522	A type III ABC transporter, identified on the novobiocin biosynthetic gene cluster, involved in the transport and resistance of novobiocin.	aminocoumarin antibiotic	antibiotic efflux	33.5	55.7	6.4e-19	218
gene2958	Scaffold20	F2	sul4	ARO:3004361	sul4 is a dihydropteroate synthase gene and mobile sulfonamide resistance gene shown to confer resistance when expressed in E. coli.	sulfonamide antibiotic	antibiotic target replacement	40.1	87.6	9e-51	492
gene2964	Scaffold21	F2	rphB	ARO:3003992	rphB is a rifampin phosphotransferase protein found in Paenibacillus sp. LC231, a strain of Paenibacillus isolated from Lechuguilla Cave, NM, USA. Confers resistance to rifamycin antibiotics, specifically rifampin, through rifampin inactivation. Described by Pawlowski et al. 2016.	rifamycin antibiotic	antibiotic inactivation	33.8	42.2	6.1e-46	454
gene2998	Scaffold21	F2	cmlv	ARO:3002700	cmlv is a chromosome-encoded chloramphenicol phoshotransferase that is found in Streptomyces venezuelae	phenicol antibiotic	antibiotic inactivation	37.6	97.6	2.4e-56	541
gene3006	Scaffold21	F2	iri	ARO:3002884	iri is a monooxygenase that confers resistance to rifampin found in Rhodococcus hoagii	rifamycin antibiotic	antibiotic inactivation	34	98.8	4e-59	566
gene3113	Scaffold23	F2	oleC	ARO:3003748	oleC is an ABC transporter isolated from Streptomyces antibioticus and is involved in oleandomycin secretion.	macrolide antibiotic	antibiotic efflux	27	45	3.3e-20	230
gene3144	Scaffold23	F2	tetA(58)	ARO:3003980	TetA(58) is a Tetracycline efflux pump described in Paenibacillus sp. LC231, a strain of Paenibacillus isolated from Lechuguilla Cave, NM, USA. Described by Pawlowski et al. 2016.	tetracycline antibiotic	antibiotic efflux	35.8	87.1	8e-27	285
gene3156	Scaffold23	F2	Staphylococcus mupB conferring resistance to mupirocin	ARO:3000510	An alternative isoleucyl-tRNA synthetase conferring resistance to mupirocin.	mupirocin	antibiotic target alteration	20.1	84.8	5e-39	395
gene3212	Scaffold24	F2	BUT-1	ARO:3004294	A chromosome-encoded class C cephalosporinase and penicillinase from Buttiauxella spp. shown clinically to confer resistance to beta-lactam antibiotics. Described by Fihman et al. 2002.	cephalosporin	antibiotic inactivation	29.9	61.8	2.2e-19	222
gene3219	Scaffold24	F2	Brucella suis mprF	ARO:3003772	MprF is a integral membrane protein that modifies the negatively-charged phosphatidylglycerol on the membrane surface. This confers resistance to cationic peptides that disrupt the cell membrane, including defensins.	peptide antibiotic	antibiotic target alteration	35.9	97.9	2.7e-140	1268
gene3245	Scaffold25	F2	MexV	ARO:3003030	MexV is the membrane fusion protein of the MexVW-OprM multidrug efflux complex.	acridine dye;fluoroquinolone antibiotic;macrolide antibiotic;phenicol antibiotic;tetracycline antibiotic	antibiotic efflux	32.8	92.9	6.1e-41	408
gene3246	Scaffold25	F2	MexW	ARO:3003031	MexW is the RND-type membrane protein of the efflux complex MexVW-OprM.	acridine dye;fluoroquinolone antibiotic;macrolide antibiotic;phenicol antibiotic;tetracycline antibiotic	antibiotic efflux	38.3	97.4	1.2e-179	1608
gene3266	Scaffold25	F2	vanRO	ARO:3002930	vanRO is a vanR variant found in the vanO gene cluster	glycopeptide antibiotic	antibiotic target alteration	38.3	100	4e-35	356
gene3267	Scaffold25	F2	baeS	ARO:3000829	BaeS is a sensor kinase in the BaeSR regulatory system. While it phosphorylates BaeR to increase its activity, BaeS is not necessary for overexpressed BaeR to confer resistance.	aminocoumarin antibiotic;aminoglycoside antibiotic	antibiotic efflux	26.6	68.8	5.7e-19	219
gene3278	Scaffold25	F2	basS	ARO:3003583	Histidine protein kinase sensor Lipid A modification gene; part of a two-component system involved in polymyxin resistance that senses high extracellular Fe(2+)	peptide antibiotic	antibiotic efflux;antibiotic target alteration	29.5	42.9	2.7e-13	171
gene3297	Scaffold26	F2	mtrA	ARO:3000816	MtrA is a transcriptional activator of the MtrCDE multidrug efflux pump of Neisseria gonorrhoeae.	macrolide antibiotic;penam	antibiotic efflux	41.3	95.2	1e-38	387
gene3298	Scaffold26	F2	arlS	ARO:3000839	ArlS is a protein histidine kinase that phosphorylates ArlR, a promoter for norA expression.	acridine dye;fluoroquinolone antibiotic	antibiotic efflux	21.2	58.2	4.6e-06	108
gene3299	Scaffold26	F2	vanSM	ARO:3002939	vanSM is a vanS variant found in the vanM gene cluster	glycopeptide antibiotic	antibiotic target alteration	29.8	50.9	4.5e-23	255
gene3300	Scaffold26	F2	mtrA	ARO:3000816	MtrA is a transcriptional activator of the MtrCDE multidrug efflux pump of Neisseria gonorrhoeae.	macrolide antibiotic;penam	antibiotic efflux	43.7	96.7	2.6e-48	470
gene3323	Scaffold26	F2	vanSG	ARO:3002937	vanSG is a vanS variant found in the vanG gene cluster	glycopeptide antibiotic	antibiotic target alteration	28.6	36.9	2.5e-21	241
gene3325	Scaffold26	F2	vanTC	ARO:3002970	vanTC is a vanT variant found in the vanC gene cluster	glycopeptide antibiotic	antibiotic target alteration	34.6	83.4	1.5e-36	370
gene3344	Scaffold26	F2	Rhodococcus fascians cmr	ARO:3002701	cmr is a plasmid-encoded chloramphenicol exporter that is found in Rhodococcus fascians and Corynebacterium glutamicum	phenicol antibiotic	antibiotic efflux	34.6	97.9	1.9e-37	378
gene3397	Scaffold27	F2	otr(A)	ARO:3002891	otr(A) is an oxytetracycline resistance ribosomal protection protein found in Streptomyces rimosus	tetracycline antibiotic	antibiotic target protection	39.1	24.2	7.1e-26	280
gene3469	Scaffold28	F2	CRP	ARO:3000518	CRP is a global regulator that represses MdtEF multidrug efflux pump expression.	fluoroquinolone antibiotic;macrolide antibiotic;penam	antibiotic efflux	49	100	2.4e-39	391
gene3471	Scaffold28	F2	ykkC	ARO:3003063	ykkC is an SMR-type protein that is a subunit of the ykkCD efflux pump	aminoglycoside antibiotic;phenicol antibiotic;tetracycline antibiotic	antibiotic efflux	36.5	98.1	2.8e-15	182
gene3480	Scaffold28	F2	evgS	ARO:3000833	EvgS is a sensor protein that phosphorylates the regulatory protein EvgA. evgS corresponds to 1 locus in Pseudomonas aeruginosa PAO1 and 1 locus in Pseudomonas aeruginosa LESB58.	fluoroquinolone antibiotic;macrolide antibiotic;penam;tetracycline antibiotic	antibiotic efflux	37	31.7	4.5e-35	360
gene3481	Scaffold28	F2	vanRN	ARO:3002929	vanRN is a vanR variant found in the vanN gene cluster	glycopeptide antibiotic	antibiotic target alteration	28.3	19.1	3.3e-10	145
gene3494	Scaffold28	F2	MuxC	ARO:3004075	MuxC is one of the two necessary RND components of the MuxABC-OpmB efflux pumps system in Pseudomonas aeruginosa.	aminocoumarin antibiotic;macrolide antibiotic;monobactam;tetracycline antibiotic	antibiotic efflux	44.7	99.3	3.5e-227	2018
gene3495	Scaffold28	F2	MuxB	ARO:3004074	MuxB is one of the two necessary RND components in the Pseudomonas aeruginosa efflux pump system MuxABC-OpmB.	aminocoumarin antibiotic;macrolide antibiotic;monobactam;tetracycline antibiotic	antibiotic efflux	47.2	98.8	2.1e-238	2115
gene3496	Scaffold28	F2	MuxA	ARO:3004073	MuxA is a membrane fusion protein component of the efflux pump system MuxABC-OpmB in Pseudomonas aeruginosa.	aminocoumarin antibiotic;macrolide antibiotic;monobactam;tetracycline antibiotic	antibiotic efflux	40.1	98.6	4.3e-67	634
gene3571	Scaffold30	F2	Pseudomonas aeruginosa soxR	ARO:3004107	SoxR is a redox-sensitive transcriptional activator that induces expression of a small regulon that includes the RND efflux pump-encoding operon mexGHI-opmD. SoxR was shown to be activated by pyocyanin.	acridine dye;cephalosporin;fluoroquinolone antibiotic;glycylcycline;penam;phenicol antibiotic;rifamycin antibiotic;tetracycline antibiotic;triclosan	antibiotic efflux;antibiotic target alteration	66.7	95.8	6.3e-50	482
gene3576	Scaffold30	F2	emrY	ARO:3000254	emrY is a multidrug transport that moves substrates across the inner membrane of the Gram-negative E. coli. It is a homolog of emrB.	tetracycline antibiotic	antibiotic efflux	23.5	68.6	6.1e-07	116
gene3585	Scaffold30	F2	QnrB71	ARO:3002783	QnrB71 is a plasmid-mediated quinolone resistance protein found in Citrobacter braakii	fluoroquinolone antibiotic	antibiotic target protection	62.9	93.6	2.7e-76	711
gene3638	Scaffold31	F2	lmrC	ARO:3002881	lmrC is an ABC-F subfamily protein that confers resistance to lincosamides in Streptomyces lincolnensis and Lactococcus lactis. It can dimerize with lmrD	lincosamide antibiotic;macrolide antibiotic;oxazolidinone antibiotic;phenicol antibiotic;pleuromutilin antibiotic;streptogramin antibiotic;tetracycline antibiotic	antibiotic target protection	38	97.5	2.9e-73	688
gene3688	Scaffold32	F2	smeS	ARO:3003067	smeS is the protein kinase sensor component of a two component signal transduction system that includes smeR	aminoglycoside antibiotic;cephalosporin;cephamycin;penam	antibiotic efflux	36.8	44.9	2.3e-26	283
gene3689	Scaffold32	F2	mtrA	ARO:3000816	MtrA is a transcriptional activator of the MtrCDE multidrug efflux pump of Neisseria gonorrhoeae.	macrolide antibiotic;penam	antibiotic efflux	41.2	97.8	4.3e-45	442
gene3695	Scaffold32	F2	adeL	ARO:3000620	AdeL is a regulator of AdeFGH in Acinetobacter baumannii. AdeL mutations are associated with AdeFGH overexpression and multidrug resistance.	fluoroquinolone antibiotic;tetracycline antibiotic	antibiotic efflux	31.8	95.7	9.8e-29	302
gene3733	Scaffold32	F2	Escherichia coli emrE	ARO:3004039	Member of the small MDR (multidrug resistance) family of transporters; in Escherichia coli this protein provides resistance against a number of positively charged compounds including ethidium bromide and erythromycin; proton-dependent secondary transporter which exchanges protons for compound translocation	macrolide antibiotic	antibiotic efflux	41.2	97.1	3.4e-13	164
gene3752	Scaffold33	F2	OprN	ARO:3000805	OprN is the outer membrane channel component of the MexEF-OprN multidrug efflux complex.	diaminopyrimidine antibiotic;fluoroquinolone antibiotic;phenicol antibiotic	antibiotic efflux	27.9	96.9	9.3e-31	321
gene3754	Scaffold33	F2	macB	ARO:3000535	MacB is an ATP-binding cassette (ABC) transporter that exports macrolides with 14- or 15- membered lactones. It forms an antibiotic efflux complex with MacA and TolC. macB corresponds to 1 locus in Pseudomonas aeruginosa PAO1 and 1 locus in Pseudomonas aeruginosa LESB58.	macrolide antibiotic	antibiotic efflux	38.1	93.4	4e-41	408
gene3755	Scaffold33	F2	adeG	ARO:3000778	AdeG is the inner membrane transporter of the AdeFGH multidrug efflux complex.	fluoroquinolone antibiotic;tetracycline antibiotic	antibiotic efflux	28.1	60.1	6.9e-06	105
gene3802	Scaffold33	F2	Streptomyces rishiriensis parY mutant conferring resistance to aminocoumarin	ARO:3003318	point mutation on the Streptomyces rishiriensis parY resulting in aminocoumarin resistance	aminocoumarin antibiotic	antibiotic target alteration	35.9	97.9	3.1e-109	999
gene3869	Scaffold35	F2	mtrA	ARO:3000816	MtrA is a transcriptional activator of the MtrCDE multidrug efflux pump of Neisseria gonorrhoeae.	macrolide antibiotic;penam	antibiotic efflux	29.6	56.8	4.4e-07	112
gene3902	Scaffold35	F2	evgS	ARO:3000833	EvgS is a sensor protein that phosphorylates the regulatory protein EvgA. evgS corresponds to 1 locus in Pseudomonas aeruginosa PAO1 and 1 locus in Pseudomonas aeruginosa LESB58.	fluoroquinolone antibiotic;macrolide antibiotic;penam;tetracycline antibiotic	antibiotic efflux	34.6	92.2	6.5e-13	162
gene3907	Scaffold36	F2	otr(A)	ARO:3002891	otr(A) is an oxytetracycline resistance ribosomal protection protein found in Streptomyces rimosus	tetracycline antibiotic	antibiotic target protection	31.1	21.7	1.7e-09	139
gene3967	Scaffold37	F2	MCR-8.1	ARO:3004516	A novel phosphoethanolamine transferase and mobile colistin resistance gene identified from carbapenem-resistant NDM-1-producing Klebsiella pneumoniae.	peptide antibiotic	antibiotic target alteration	61.7	91	7.8e-203	1806
gene3970	Scaffold37	F2	arlR	ARO:3000838	ArlR is a response regulator that binds to the norA promoter to activate expression. ArlR must first be phosphorylated by ArlS.	acridine dye;fluoroquinolone antibiotic	antibiotic efflux	35.3	98.2	2.4e-32	332
gene3973	Scaffold37	F2	opmE	ARO:3003700	opmE is an outer membrane factor protein that is part of the multidrug efflux pump MexPQ-OpmE.	acridine dye;carbapenem;diaminopyrimidine antibiotic;macrolide antibiotic;phenicol antibiotic;tetracycline antibiotic	antibiotic efflux	33.5	97.9	9.1e-45	442
gene3974	Scaffold37	F2	Klebsiella pneumoniae KpnG	ARO:3004588	KpnG consists of ~390 residues and resembles EmrA of E. coli. Disruption of the pump components KpnG-KpnH signficantly decrease resistance to azithromycin, ceftazidime, ciprofloxacin, ertapenem, erythromycin, gentamicin, imipenem, ticarcillin, norfloxacin, polymyxin-B, piperacillin, spectinomycin, tobramycin, and streptomycin	aminoglycoside antibiotic;carbapenem;cephalosporin;fluoroquinolone antibiotic;macrolide antibiotic;penam;penem;peptide antibiotic	antibiotic efflux	27.2	72.2	2.5e-09	134
gene3976	Scaffold38	F2	vanXO	ARO:3002954	vanXO is a vanX variant found in the vanO gene cluster	glycopeptide antibiotic	antibiotic target alteration	41.4	98.5	4.2e-41	407
gene3977	Scaffold38	F2	Escherichia coli ampH beta-lactamase	ARO:3004612	AmpH is a class C ampC-like beta-lactamase and penicillin-binding protein identified in Escherichia coli.	cephalosporin;penam	antibiotic inactivation	25.6	67.3	1.7e-20	233
gene4070	Scaffold42	F2	clbC	ARO:3002816	clbC is a plasmid-encoded cfr gene found in Bacillus clausii	lincosamide antibiotic;phenicol antibiotic;pleuromutilin antibiotic;streptogramin antibiotic	antibiotic target alteration	31.9	86.8	6e-42	417
gene4084	Scaffold43	F2	rpoB2	ARO:3000501	Due to gene duplication, the genomes of Nocardia species include both rifampin-sensitive beta-subunit of RNA polymerase (rpoB) and rifampin-resistant beta-subunit of RNA polymerase (rpoB2) genes, with ~88% similarity between the two gene products. Expression of the rpoB2 variant results in replacement of rifampin sensitivity with rifampin resistance.	peptide antibiotic;rifamycin antibiotic	antibiotic target alteration;antibiotic target replacement	54.6	44.4	9.6e-188	1679
gene4088	Scaffold43	F2	tetO	ARO:3000190	TetO is a ribosomal protection protein. It is associated with conjugative plasmids.	tetracycline antibiotic	antibiotic target protection	26.4	96.8	5.9e-56	540
gene4103	Scaffold44	F2	Pseudomonas aeruginosa CpxR	ARO:3004054	CpxR is directly involved in activation of expression of RND efflux pump MexAB-OprM in P. aeruginosa. CpxR is required to enhance mexAB-oprM expression and drug resistance, in the absence of repressor MexR.	aminocoumarin antibiotic;aminoglycoside antibiotic;carbapenem;cephalosporin;cephamycin;diaminopyrimidine antibiotic;fluoroquinolone antibiotic;macrolide antibiotic;monobactam;penam;penem;peptide antibiotic;phenicol antibiotic;sulfonamide antibiotic;tetracycline antibiotic	antibiotic efflux	33.9	47	5.4e-09	131
gene4123	Scaffold46	F2	vanRO	ARO:3002930	vanRO is a vanR variant found in the vanO gene cluster	glycopeptide antibiotic	antibiotic target alteration	35.9	98.6	4.3e-34	347
gene4157	Scaffold49	F2	tetB(P)	ARO:3000195	TetB(P) is a tetracycline ribosomal protection protein found on the same operon as tetA(P), a tetracycline efflux protein.	tetracycline antibiotic	antibiotic target protection	34.4	24.8	3.3e-20	231
gene4166	Scaffold50	F2	arlS	ARO:3000839	ArlS is a protein histidine kinase that phosphorylates ArlR, a promoter for norA expression.	acridine dye;fluoroquinolone antibiotic	antibiotic efflux	30	27.2	4.2e-08	125
